# Supplementary material for: Comparative analysis of sequence features involved in the recognition of tandem splice sites
Source: BMC Genomics. 2008 Apr 30;9:202. doi: 10.1186/1471-2164-9-202 (PMC2423196; doi:10.1186/1471-2164-9-202)
Supplement: Additional file 2 — Supplementary material. The data contain inferred and classified human as well as mouse alternative exons used in this study. Part 1) human A5Es, tandem splicing exons; 2) human A5Es, major proximal forms; 3) human A5Es, major distal forms; and 4) mouse A5Es, tandem splicing exons. [file 1471-2164-9-202-S2.xls]

## Sheet: Content
Supplementary Material, part II: Comparative analysis of sequence features involved in the recognition of tandem splice sites. Bortfeldt, R., Schindler, S., Szafranski, K., Schuster, S., and Holste, D. Content: 1) human A5Es, tandem splicing exons; 2) A5Es, major proximal tandem splicing exons; 3) A5Es, major distal tandem splicing exons; 4) mouse A5Es, tandem splicing exons.
											#N/A	#N/A
											#N/A	#N/A
											#N/A	#N/A
											#N/A	#N/A
											#N/A	#N/A
											#N/A	#N/A
											#N/A	#N/A
											#N/A	#N/A
											#N/A	#N/A
											#N/A	#N/A
											#N/A	#N/A
											#N/A	#N/A
											#N/A	#N/A
											#N/A	#N/A
											#N/A	#N/A
											#N/A	#N/A
											#N/A	#N/A
											#N/A	#N/A
											#N/A	#N/A
											#N/A	#N/A
											#N/A	#N/A
											#N/A	#N/A
											#N/A	#N/A
											#N/A	#N/A
											#N/A	#N/A
											#N/A	#N/A
											#N/A	#N/A
											#N/A	#N/A
											#N/A	#N/A
											#N/A	#N/A
											#N/A	#N/A
											#N/A	#N/A
											#N/A	#N/A
											#N/A	#N/A
											#N/A	#N/A
											#N/A	#N/A
											#N/A	#N/A
											#N/A	#N/A
											#N/A	#N/A
											#N/A	#N/A
											#N/A	#N/A
											#N/A	#N/A
											#N/A	#N/A
											#N/A	#N/A
											#N/A	#N/A
											#N/A	#N/A
											#N/A	#N/A
											#N/A	#N/A
											#N/A	#N/A
											#N/A	#N/A
											#N/A	#N/A
											#N/A	#N/A
											#N/A	#N/A
											#N/A	#N/A
											#N/A	#N/A
											#N/A	#N/A
											#N/A	#N/A
											#N/A	#N/A
											#N/A	#N/A
											#N/A	#N/A
											#N/A	#N/A
											#N/A	#N/A
											#N/A	#N/A
											#N/A	#N/A
											#N/A	#N/A
											#N/A	#N/A
											#N/A	#N/A
											#N/A	#N/A
											#N/A	#N/A
											#N/A	#N/A
											#N/A	#N/A
											#N/A	#N/A
											#N/A	#N/A
											#N/A	#N/A
											#N/A	#N/A
											#N/A	#N/A
											#N/A	#N/A
											#N/A	#N/A
											#N/A	#N/A
											#N/A	#N/A
											#N/A	#N/A
											#N/A	#N/A
											#N/A	#N/A
											#N/A	#N/A
											#N/A	#N/A
											#N/A	#N/A
											#N/A	#N/A
											#N/A	#N/A
											#N/A	#N/A
											#N/A	#N/A
											#N/A	#N/A
											#N/A	#N/A
											#N/A	#N/A
											#N/A	#N/A
											#N/A	#N/A
											#N/A	#N/A
											#N/A	#N/A
											#N/A	#N/A
											#N/A	#N/A
											#N/A	#N/A
											#N/A	#N/A
											#N/A	#N/A
											#N/A	#N/A
											#N/A	#N/A
											#N/A	#N/A
											#N/A	#N/A
											#N/A	#N/A
											#N/A	#N/A
											#N/A	#N/A
											#N/A	#N/A
											#N/A	#N/A
											#N/A	#N/A
											#N/A	#N/A
											#N/A	#N/A
											#N/A	#N/A
											#N/A	#N/A
											#N/A	#N/A
											#N/A	#N/A
											#N/A	#N/A
											#N/A	#N/A
											#N/A	#N/A
											#N/A	#N/A
											#N/A	#N/A
											#N/A	#N/A
											#N/A	#N/A
											#N/A	#N/A
											#N/A	#N/A
											#N/A	#N/A
											#N/A	#N/A
											#N/A	#N/A
											#N/A	#N/A
											#N/A	#N/A
											#N/A	#N/A
											#N/A	#N/A
											#N/A	#N/A
											#N/A	#N/A
											#N/A	#N/A
											#N/A	#N/A
											#N/A	#N/A
											#N/A	#N/A
											#N/A	#N/A
											#N/A	#N/A
											#N/A	#N/A
											#N/A	#N/A
											#N/A	#N/A
											#N/A	#N/A
											#N/A	#N/A
											#N/A	#N/A
											#N/A	#N/A
											#N/A	#N/A
											#N/A	#N/A
											#N/A	#N/A
											#N/A	#N/A
											#N/A	#N/A
											#N/A	#N/A
											#N/A	#N/A
											#N/A	#N/A
											#N/A	#N/A
											#N/A	#N/A
											#N/A	#N/A
											#N/A	#N/A
											#N/A	#N/A
											#N/A	#N/A
											#N/A	#N/A
											#N/A	#N/A
											#N/A	#N/A
											#N/A	#N/A
											#N/A	#N/A
											#N/A	#N/A
											#N/A	#N/A
											#N/A	#N/A
											#N/A	#N/A
											#N/A	#N/A
											#N/A	#N/A
											#N/A	#N/A
											#N/A	#N/A
											#N/A	#N/A
											#N/A	#N/A
											#N/A	#N/A
											#N/A	#N/A
											#N/A	#N/A
											#N/A	#N/A
											#N/A	#N/A
											#N/A	#N/A
											#N/A	#N/A
											#N/A	#N/A
											#N/A	#N/A
											#N/A	#N/A
											#N/A	#N/A
											#N/A	#N/A
											#N/A	#N/A
											#N/A	#N/A
											#N/A	#N/A
											#N/A	#N/A
											#N/A	#N/A
											#N/A	#N/A
											#N/A	#N/A
											#N/A	#N/A
											#N/A	#N/A
											#N/A	#N/A
											#N/A	#N/A
											#N/A	#N/A
											#N/A	#N/A
											#N/A	#N/A
											#N/A	#N/A
											#N/A	#N/A
											#N/A	#N/A
											#N/A	#N/A
											#N/A	#N/A
											#N/A	#N/A
											#N/A	#N/A
											#N/A	#N/A
											#N/A	#N/A
											#N/A	#N/A
											#N/A	#N/A
											#N/A	#N/A
											#N/A	#N/A
											#N/A	#N/A
											#N/A	#N/A
											#N/A	#N/A
											#N/A	#N/A
											#N/A	#N/A
											#N/A	#N/A
											#N/A	#N/A
											#N/A	#N/A
											#N/A	#N/A
											#N/A	#N/A
											#N/A	#N/A
											#N/A	#N/A
											#N/A	#N/A
											#N/A	#N/A

## Sheet: hg16, A5E, tandem exons
Human A5E"Delta"4 exons based on prediction with SIM4 on the genome version hg16 (July 2003), cDNA/EST coverage re-examined with EXALIN; Legend: green = class I (Table A5E"Delta"P4); blue = class II (Table A5E"Delta"D4); grey = manually edited
Gene Name	Chr	Ensembl ID	Refseq ID	Strand	Form	Start	End	EST Accessions	cDNA Accessions	Exon Sequence
AMY2B	chr1	ENSG00000051415	NM_020978	+	CORE	103474995	103475120	CA949655,CB957283,BE969993,AW103810,BU853049,AI568907,BG619083,AI275811,CB956498,CB069044,BE970193,CB987116,CB956452,CB958547,BI715362,AA376636,BF677527,AW276211,CB958435,AI745025,BE969979,AI628698,AI436349,BE042874,AW169139,CB985770,BI467296,CB986752,AW1	BC020861,BC011179,AK127047,M24895	GAACATGGTTAATTTCCGCAATGTAGTGGATGGCCAGCCTTTTACAAACTGGTATGATAATGGGAGCAACCAAGTGGCTTTTGGGAGAGGAAACAGAGGATTCATTGTTTTCAACAATGATGACTG	ENSG00000051415	#N/A
-	chr1	ENSG00000051415	NA	+	END	103474995	103475124	BQ268783,BU784949	NA	GTAA	ENSG00000051415	#N/A
PHGDH	chr1	ENSG00000092621	NM_006623	+	CORE	119624299	119624447	BQ883369,BG826087,BI252306,BQ441898,BU838145,BU156383,BU931964,BE740933,BM558946,AL039212,BU540611,BG761114,AA357719,CF145777,BI223014,CD676146,BI754196,AA313254,BE544454,BQ918740,BI222598,BM011538,BU193992,BQ962827,BX425738,BE900119,BQ060996,BI917341,BQ6	AK093306	GCTTGCTGAATGACAACACCTTTGCCCAGTGCAAGAAGGGGGTGCGTGTGGTGAACTGTGCCCGTGGAGGGATCGTGGACGAAGGCGCCCTGCTCCGGGCCCTGCAGTCTGGCCAGTGTGCCGGGGCTGCACTGGACGTGTTTACGGAA	ENSG00000092621	#N/A
-	chr1	ENSG00000092621	NA	+	END	119624299	119624451	BQ894257	NA	GTAA	ENSG00000092621	#N/A
ESPNP	chr1	ENSG00000116219	NA	-	CORE	16404270	16404007	NA	AL035288	CCCGATTGGCCGCTGCCGTCTGTGTCACCTGCACTGTTACCAGTCCGGAGCCCCACACCGCCAGCTGCGGGGTTTCAGCCGCTGCTCAACGGAAGCTTGGTTCCGGTGCCGCCCACTACTCCTGCGCCGGGGGTGCAGCTGGACGTGGAGGCGCTCATCCCCACGCACGATGAGCAGGGCCGTCCCAAGCCCGAGTGGAAGCGCCAGGTGATGGTGGGCAAGATGCAGCTGAAGATGGAGGAGGAGGAGGAGCAG	#N/A	ENSG00000116219
-	chr1	ENSG00000116219	NA	-	END	16404270	16404003	BQ639536,BM852474	NA	GTGG	#N/A	ENSG00000116219
-	chr1	ENSG00000116679	NA	-	CORE	182508856	182508734	NA	AK023123	GGCCAGCTCTATGTGGTAGGTGGATCAAATGGCCACTCAGATGACCTGAGTTGTGGAGAGATGTATGATTCAAACATAGATGACTGGATTCCTGTTCCAGAATTGAGAACTAACCGTTGTAAT	#N/A	ENSG00000116679
IVNS1ABP	chr1	ENSG00000116679	NM_006469	-	END	182508856	182508730	BF753598,CK429765,BG620751,BI828622,AL530022,BQ934869,AW793648,CB142951,BQ212097,BQ223694,BF094202,BF746406,BF888089,BQ379345,BQ423255,BI870945,BQ434122,BF907545,BF827920,BG680598,BF907552,AI909320	AK000931,AK001273,AK023020,AK093912,AJ012449,AK001625,BX648273,AF205218,AK001824,AK092912,BX649183,AB020657,AF161553	GCAG	#N/A	ENSG00000116679
PRPF3	chr1	ENSG00000117360	NM_004698	+	CORE	147514791	147514921	BX416405,BE548421,AU128128,BM718813,BU156605,BI490024,BU948384,BM153612,BQ932459,AL702071,AL703445,BI764405,BF970774,AW176122,AL712287,CA487158,AV713197,AU280419,BE772135	BC000184,AF001947,AF016370,BC001954	ATCATCTGAAACCTTTTCTTGATGATTCTACTCTCCGATTTGTGGACAAACTGTTTGAGGCTGTGGAGGAAGGCCGAAGCTCTAGGCATTCCAAGTCTAGCAGTGACAGGAGCAGAAAACGAGAGCTAAAG	ENSG00000117360	#N/A
-	chr1	ENSG00000117360	NA	+	END	147514791	147514925	CD700417	NA	GTAG	ENSG00000117360	#N/A
SCYL1BP1	chr1	ENSG00000120370	NM_152281	+	CORE	167695728	167696085	BG115406,BU158408,AU119343	BC047476,AK021814	ATCCATTTGAACCACAGCGACGTCTCCCCGCGAAGAAAAGTCGACAACAACTTCAGCGAGAAAAAGCCCTTGTAGAGCAAAGCCAAAAACTTGGGCTTCAAGATGGATCAACCTCATTACTTCCAGAGCAGCTGCTTTCAGCACCAAAACAGAGAGTTAACGTTCAAAAACCACCTTTTTCTTCCCCTACTCTTCCGAGTCATTTCACTCTCACCTCCCCCGTTGGTGATGGACAACCACAGGGCATTGAAAGTC	ENSG00000120370	#N/A
-	chr1	ENSG00000120370	NA	+	END	167695728	167696089	BI771751,BG721965	NA	GTTA	ENSG00000120370	#N/A
-	chr1	ENSG00000121481	NA	+	CORE	182300092	182300248	BX346019,BX464263	NA	GAGGCAATAACAGATGGCTTAGAAATTGTGGTTTCACCTCGAAGTCTACACAGTGAATTAATGTGCCCAATTTGTTTGGATATGTTGAAGAACACCATGACTACAAAGGAGTGTTTACATCGTTTTTGTGCAGACTGCATCATCACAGCCCTTAGAA	#N/A	ENSG00000121481
RNF2	chr1	ENSG00000121481	NM_007212	+	END	182300092	182300252	AL705397,CA865739,BI823097,BX338357,AL705382,AU139548,BI766439,AL542410,BI518546	AF141327,BC012583,Y10571,AK091574	GTGG	#N/A	ENSG00000121481
MSTO1	chr1	ENSG00000125459	NM_018116	+	CORE	152798765	152798899	BX391946,BE887266,BQ708599,BF769659,BE256170,BU146956,BX334890,CA487495,BE792184,BX324501	AY334564,BX537684,AK092950,AF272833,AK056128	GGCTTCCAGATCCTGTGTGACCTGCACGATGGCTTCTCTGGGGTAGGCGCGAAGGCGGCAGAGCTGCTACAAGATGAATATTCAGGGCGGGGAATAATAACCTGGGGCCTGCTACCTGGTCCCTACCATCGTGGG	ENSG00000125459	#N/A
-	chr1	ENSG00000125459	NA	+	END	152798765	152798903	BF002525	NA	GTGA	ENSG00000125459	#N/A
CHI3L1	chr1	ENSG00000133048	NM_001276	-	CORE	200438670	200438547	BX102071,CD611113,BF343573,BI604170,BG740681,R74158,BF339330,BG743506,BQ351809,BG742515,BI481161,BG739851,CD697358,BG740343,CB118558,CD611114,BX380780,BG315361,CD611115,AA321042,BG743515,BG696363,BG928148,BG675109,BQ925412,BX359440,BE439559,BF341104,BF340	BT007223	ACACCTGGATTTCATTAGCATCATGACCTACGATTTTCATGGAGCCTGGCGTGGGACCACAGGCCATCACAGTCCCCTGTTCCGAGGTCAGGAGGATGCAAGTCCTGACAGATTCAGCAACACT	ENSG00000133048	#N/A
-	chr1	ENSG00000133048	NA	-	END	200438670	200438543	BQ183339	NA	GTGA	ENSG00000133048	#N/A
-	chr1	ENSG00000135747	NA	-	CORE	244149563	244149441	BG532425	NA	GATTCAGTGTCATTTGAAGATGTGGCTGTGGCCTTTACTCAGGAGGAGTGGGCTTTGCTGGATCCTTCTCAAAAGAATCTCTACAGAGATGTGATGCAAGAAATCTTCAGGAACCTGGCTTCT	#N/A	ENSG00000135747
ZNF670	chr1	ENSG00000135747	NM_033213	-	END	244149563	244149437	BU165067,BE748308,AL603505,BX475993,BU158458	AK074774	GTAG	#N/A	ENSG00000135747
-	chr1	ENSG00000137941	NA	-	CORE	83809670	83809527	BQ777244	NA	GACCAGTGACAAAAGAAGAAACTTGGCCAAACAAAAAGCTGAGGCTCAAAGGAGGCTCTATGGTCAAAATTCAATTAAAAGGCTCTTACCAGGCTCCTCAGACTGGGAACAGCAGAGACACCAGTTGGAGAGGCGGAAAGAAGA	#N/A	ENSG00000137941
TTLL7	chr1	ENSG00000137941	NM_024686	-	END	83809670	83809523	CA429715,N78453,AI807455,BG718305	AK126792,BC028350,AY170843,BC048970,AK094174,BC032829,AK128604,AK026686,BC060878	GTTG	#N/A	ENSG00000137941
MTF2	chr1	ENSG00000143033	NM_007358	+	CORE	93047903	93047984	BF953617	AJ010014,BC001897,BC010013	ATAAACATATTGAAACAGAGCTGCTTCATCATATTTGAAGACAGTTCTAAATCCTGGGTTCTCTGGAAGGACATTCAAACAG	ENSG00000143033	#N/A
-	chr1	ENSG00000143033	NA	+	END	93047903	93047988	NA	AF072814	GCAG	ENSG00000143033	#N/A
-	chr1	ENSG00000143498	NA	-	CORE	219818198	219818080	AA311701	NA	GTATGAGTGATTTCAGTGAAGAATTAAAAGGGCCTGTGACAGATGATGAAGAAGTGGAAACATCTGTGCTCAGTGGTGCAGGAATGCATTTTCCTTGGCTTCAAACATACGTAGAAACT	#N/A	ENSG00000143498
TAF1A	chr1	ENSG00000143498	NM_005681	-	END	219818198	219818076	BE895004,AL527402,CD694787,BU179101,BE246997,AU118970,BX505527,BI755870,BG505180,AL711246	BC013808,AK001054	GTGG	#N/A	ENSG00000143498
HNRPU	chr1	ENSG00000153187	NM_004501	-	CORE	241965070	241964999	AU154096,BG992565,BU854402,BE825829,AU154463,BM710123,BM798197,BI869181,BM693557,BE825755,BF681298,BE764361,BF764244,AU120690,BE764357,BG778294,AV760319,BF736935,AA553726,AA147117,AW316560,BE825786,AA306359,BI037842,BE825817,BE764382,BX394784,BE764436,BG2	BC015782,BC024767,AF461014,BC034925,AK130669,AK126868,BC003621,AF068846,BC007950,BC003367,X65488	AACTTCAGAGGACGAGGAAACAATCGTGGCTACAAAAATCAATCTCAGGGCTACAACCAGTGGCAGCAGGGT	ENSG00000153187	#N/A
-	chr1	ENSG00000153187	NA	-	END	241965070	241964995	BQ300774	NA	GTAA	ENSG00000153187	#N/A
-	chr1	ENSG00000157911	NA	-	CORE	2209710	2209308	BI760722,BX419412,AL554341	NA	GCTACCAGACCCTGGGGGAGGAGTACGTCAGCATCATCCAGGTGGACCCATCGCGGATACATGTGCCCTCCTCGCTGCGCCGTGGCGTGCTGGTGACACTGCATGCCGTCCTGCCCTACCTGCTGGACAAGGCCCTGCTCCCCCTGGAGCAGGAGCTGCAGGCTGACCCCGACAGTGGGCGACCCTTGCAGGGGAGCCTGGGGCCAGGTGGGCGTGGCTGCTCAGGGGCGCGGCGCTGGATGCGTCACCACACGG	#N/A	ENSG00000157911
PEX10	chr1	ENSG00000157911	NM_002617	-	END	2209710	2209304	CD674872,BX332128,BE265044,BI907589,BI918328,BG768140,BG489907,BG497548,BI906397,CF131975,BG469846,AL521005,BI913478,BI752014,BI260737,BI764205,BE261307	AF060502	GTAC	#N/A	ENSG00000157911
FDPS	chr1	ENSG00000160752	NM_002004	+	CORE	152505439	152505511	BG743407,BQ066552,BM016634,BG741810,BM019817,BQ880818,BG385438,BG681709,BQ898548,BG819041,BM045726,BQ944578,BE277599,BU540648,BG770504,BG677725,BM019676,BQ434542,BU151518,BQ933069,BI038394,BE731023,BG698549,BE311876,BG472642,BI085647,BQ430140,BG749745,BI1	NA	GTACAAATCTATTGTCAAGTACAAGACAGCTTTCTACTCCTTCTACCTTCCTATAGCTGCAGCCATGTACATG	ENSG00000160752	#N/A
-	chr1	ENSG00000160752	NA	+	END	152505439	152505515	BQ690402	NA	GTGA	ENSG00000160752	#N/A
ATP1A1	chr1	ENSG00000163399	NM_000701	+	CORE	116290133	116290263	BU167980,BF365315,BG698837,BM712119,BF800136,BQ130502,AW386945,N21669,BU069823,BU785395,BI819559,AA325798,AW151984,BQ226692,BQ723561,CB068485,AA149535,BM041275,BQ181726,BF841333,BM708490,BE293419,BM823470,BE075909,BI045921,BF333602,CA448780,BU684228,BG765	U16798,BC003077,X04297,BC001330,D00099,BC050359	ACCTATGAGCAGAGGAAAATCGTGGAGTTCACCTGCCACACAGCCTTCTTCGTCAGTATCGTGGTGGTGCAGTGGGCCGACTTGGTCATCTGTAAGACCAGGAGGAATTCGGTCTTCCAGCAGGGGATGAA	ENSG00000163399	#N/A
-	chr1	ENSG00000163399	NA	+	END	116290133	116290267	AW471346,BM041435,BI029808	NA	GTAA	ENSG00000163399	#N/A
-	chr1	ENSG00000164010	NA	+	CORE	42714697	42714725	NA	AK125447	AAAAGCTTCTCTATGAACATGTGACGGAG	#N/A	ENSG00000164010
ERMAP	chr1	ENSG00000164010	NM_018538	+	END	42714697	42714729	CD629321	AF311285,AY049028,AK056138,BX537371	GTGG	#N/A	ENSG00000164010
AHCYL1	chr1	ENSG00000168710	NM_006621	+	CORE	109860897	109860975	AW958506,BE270773,BU933991,AA165655,CD623003,BQ059373,W07445,AL520703,BG740147,BM547143,BG401590,BX405034,AL036916,BU163810,BQ677104,CD108262,BM834022,BE937036,BU160309,AA179513,BX115601,BQ366759,BQ212518,BM835881,CB149323,BG501360,AV727479,CA454955,BG164	U82761,BC016942,AL049954,AF035319,BC003631,BC007576,BC010681,AF315687	GCTTTGGCACTGATAGAACTCTATAATGCACCCGAGGGGCGATACAAGCAGGATGTGTACTTGCTTCCTAAGAAAATGG	ENSG00000168710	#N/A
-	chr1	ENSG00000168710	NA	+	END	109860897	109860979	CB158939	NA	GTGA	ENSG00000168710	#N/A
SNHG3-RCC1	chr1	ENSG00000180198	NM_001048198	+	CORE	28522854	28522925	BG472190,BG472768	BC007300,BC036903	GAGAGAAGACGATCTGCACTTCGCATTTTGGCATTGACATTTAATTTTAGGGTCCTTTATATAGAAGGGAGA	ENSG00000180198	#N/A
SNHG3-RCC1	chr1	ENSG00000180198	NM_001048197	+	END	28522854	28522929	BQ228695	X06130	GTAG	ENSG00000180198	#N/A
CYP4X1	chr1	ENSG00000186377	NM_178033	+	CORE	46871395	46871522	BG461834,CD721887	AY358537,BC028102,AK098065,AK091806	GATAAGTGGGAGAAGATTTGCAGCACTCAGGACACAAGCGTGGAGGTCTATGAGCACATCAACTCGATGTCTCTGGATATAATCATGAAATGCGCTTTCAGCAAGGAGACCAACTGCCAGACAAACAG	ENSG00000186377	#N/A
-	chr1	ENSG00000186377	NA	+	END	46871395	46871526	BI523693	NA	GTCA	ENSG00000186377	#N/A
HPS1	chr10	ENSG00000107521	NM_000195	-	CORE	99844502	99844389	BU172907,BF902096,CD518743,BE074689,AA322777,BX092521,AA418773,BX379930,BG757528,BG912958,CD673355,CB050924,BX358992,BM727283,AA452196,BI758599,CD672642,BE906179,T57028,AL573400,CF125945	BC002514,U65676,AL833734	GTCTGGTCTCTGATCCAGCTGGCGCGCAGATACCTGCAGAAGGGCTACACCACGCTGCTGTTCCAGGAGGGGGATTTCTACTGCTCCTACTTCCTGTGGTTCGAGAATGACATG	ENSG00000107521	#N/A
-	chr10	ENSG00000107521	NA	-	END	99844502	99844385	BX326704	NA	GTAG	ENSG00000107521	#N/A
PDSS1	chr10	ENSG00000148459	NM_014317	+	CORE	27016949	27017058	BP429151,BX404180,BM786570	AF118395,AK024802,BC049211	GTGAATTTCTTCAGCTCGGGTCAAAAGAAAATGAGAATGAAAGATTTGCACACTACCTTGAGAAGACATTCAAGAAGACCGCCAGCCTGATAGCCAACAGTTGTAAAGCA	ENSG00000148459	#N/A
-	chr10	ENSG00000148459	NA	+	END	27016949	27017062	AW390112	BC063635	GTAT	ENSG00000148459	#N/A
SEC24C	chr10	ENSG00000148571	NM_004922	+	CORE	74851166	74851365	BM457859,BU182789,BE243984,BX462459,BM152976,BX464293,AL596994,AL601514,BG333289,AL602216,CK000598,BQ933190	BC018928,AL832110,D38555	GTGAGATCAAATTGGGAATGCTTTCATAATGAACGTCAACCAGTCAGTTCCACCTGTGCCACCATTTGGGCAGCCCCAGCCCATCTACCCAGGGTATCATCAGTCCAGCTATGGTGGGCAATCAGGGTCCACAGCCCCCGCCATTCCCTATGGAGCCTACAATGGCCCAGTACCAGGCTATCAGCAAACACCTCCCCAAG	ENSG00000148571	#N/A
-	chr10	ENSG00000148571	NA	+	END	74851166	74851369	BU661248	NA	GTAT	ENSG00000148571	#N/A
STK32C	chr10	ENSG00000165752	NM_173575	-	CORE	133470676	133470545	CB155747,BX390945	AY098866,BC045760,AK057849,AK098366,BC015792	AAAGGCCGTCTGCACTGCGACCCCACCTTTGAGCTGGAGGAGATGATCCTGGAGTCCAGGCCCCTGCACAAGAAGAAGAAGCGTCTGGCCAAGAACAAGTCCCGGGACAACAGCAGGGACAGCTCCCAGTCC	ENSG00000165752	#N/A
-	chr10	ENSG00000165752	NA	-	END	133470676	133470541	BG820170	NA	GTGA	ENSG00000165752	#N/A
ZNF32	chr10	ENSG00000175605	NM_001005368	-	CORE	43425656	43425518	AA928782,BG477527,AW005890,AW075256,AI871265,BM932220,AW628303,BG338376,CA336933,AA862995,CF128395,BG338234,AA235733,BG683232	NA	GTGCTCAGGAACAGCCCATGGAAGAATCATATGAAGAGGTGGTGACTGAGGTCGTAAGCAGGAGTGGACATGTTTGGATTTCCAACAGCTACCCTGCTGGACTGTCATGGAAGATATGCCCAGAATGTAGCGTTCTTCA	ENSG00000175605	#N/A
-	chr10	ENSG00000175605	NA	-	END	43425656	43425514	BM822199,AA463306	NA	GTGA	ENSG00000175605	#N/A
LOC399818	chr10	ENSG00000183162	NM_212554	-	CORE	126052126	126052012	BI465079,BI907644,BG773337,BG723227,BI549636	BC026167	GTTTGGAGAAGAGAGTATGAATCGACTAATAAGGTGGATGCAGAAACACAAGATTCCACTGGATGCTTCAGTGCTTGATATTGGAACTGGAAATGGTGTTTTCCTGGTTGAACTT	#N/A	#N/A
-	chr10	ENSG00000183162	NA	-	END	126052126	126052008	AL527304,AL710180,BI830351,BI551093,BI224395	AF318345,AL832292	GTTG	#N/A	#N/A
-	chr11	ENSG00000020922	NA	-	CORE	93907403	93907247	CD653872	NA	GTGGATTTTATTTTGTTAGGTGGTGATCTTTTTCATGAAAATAAGCCCTCAAGGAAAACATTACATACCTGCCTCGAGTTATTAAGAAAATATTGTATGGGTGATCGGCCTGTCCAGTTTGAAATTCTCAGTGATCAGTCAGTCAACTTTGGTTTTA	#N/A	ENSG00000020922
MRE11A	chr11	ENSG00000020922	NM_005591	-	END	93907403	93907243	AL599627,AU116810,CD700874,CD641384,AL598817,BI906025,AL709234,AU280269	U37359,BC063458,BC005241,AK095388,BT006730,BC017823,AF073362,AF022778	GTAA	#N/A	ENSG00000020922
CD44	chr11	ENSG00000026508	NM_000610	+	CORE	35172688	35172756	CB112303,BI769128,AA347120,AI830544,AL548999,BQ309048,CB135879,AI369195,BI856520,BE618977,BF175470,BI914860,BM745022,AW239286,BI008726,BG748079,BF327510,BI855939,BM765864,BM742647,BM019476,BI710853,BU158569,BM831590,BQ308048,BM818972,BQ962000,BG747697,BM0	AL832642,U40373,AY101192,M24915,X66733,AJ251595,X56794,S66400,AK129808,BC052287,M59040,AY101193,X55150,BC004372	CTCCACCTGAAGAAGATTGTACATCAGTCACAGACCTGCCCAATGCCTTTGATGGACCAATTACCATAA	ENSG00000026508	#N/A
-	chr11	ENSG00000026508	NA	+	END	35172688	35172760	AU280746	NA	GTAT	ENSG00000026508	#N/A
-	chr11	ENSG00000086205	NA	-	CORE	49139788	49139711	NA	AF254358	ATTCACTTTTTTCTGCAGTAAAGAATTTTACAGAAATTGCTTCCAAGTTCAGTGAGAGACTCCAGGACTTTGACAAAA	#N/A	ENSG00000086205
FOLH1	chr11	ENSG00000086205	NM_004476	-	END	49139788	49139707	AW168915,CA489536,BQ027857,AI672408,BF438644,BX281833,BG208080,BG202823,N75691,CA433141,AI768508,BF940223	AF261715,AY101595,BC025672,M99487,AF176574	GCAA	#N/A	ENSG00000086205
ZNF259	chr11	ENSG00000109917	NM_003904	-	CORE	116194004	116193882	BG702611,BX400261,BE792127,BQ651632,BU557893,BI117124,BU856787,BU538076,BU956291,BE741446,BG327003,AL516138,BG821508,AA383801,CD105868,BQ945398,CB116536,AW370438,AL528788,CD617676,CD580094,BQ928228,BI862703,BG287069,BQ674372,BU944691,BU860307,BF932922,BI0	BC004256,BT006642,AF019767,BC017349,BC012162,BC017380,BC011929	ATCATTGATGATCCCTCAGGGAACAGTTTTGTGGAAAACCCACATGCTCCTCAGAAAGATGATGCCCTGGTGATCACACACTACAACCGGACCCGACAGCAGGAAGAGATGCTGGGGCTTCAA	ENSG00000109917	ENSG00000109917
-	chr11	ENSG00000109917	NA	-	END	116194004	116193878	BF026616	NA	GTAA	ENSG00000109917	ENSG00000109917
-	chr11	ENSG00000109917	NA	-	CORE	116193289	116193227	AA383801	NA	GTGCTCCAGTTCAGCACAAACTGCCCAGAATGCAATGCCCCCGCTCAGACCAACATGAAGCTA	ENSG00000109917	ENSG00000109917
ZNF259	chr11	ENSG00000109917	NM_003904	-	END	116193289	116193223	BX400261,BF810471,BE792127,BQ651632,BU557893,BI117124,BU856787,BF852576,BU538076,BU956291,AW958680,BG327003,AL516138,BF810363,CD105868,BQ945398,BQ324790,AL528788,CD617676,CD580094,BQ928228,BI862703,BG287069,BQ674372,BU944691,BQ324799,BU860307,BF932922,BI0	BC004256,BT006642,AF019767,BC017349,BC012162,BC017380,BC011929	GTAC	ENSG00000109917	ENSG00000109917
ZNF259	chr11	ENSG00000109917	NM_003904	-	CORE	116191397	116191287	AL516137,BF810471,BE792127,BU557893,BI117124,BI160958,BU856787,BF852576,BU538076,BM724560,BU956291,BE272349,AW958680,BG327003,BF810363,BI520597,BF083312,CD105868,AL575765,BU502732,BQ324790,AI343293,BU623976,CD580094,BQ928228,BF688935,BG287069,BU944691,BQ3	BC004256,BT006642,AF019767,BC017349,BC012162,BC017380,BC011929	TCTGAGACTTGCAGTGTGGAAATCCCAGAGCTAGAATTTGAACTGGGAATGGCAGTCCTCGGGGGCAAGTTCACCACACTGGAAGGGCTGCTGAAAGACATCCGGGAACTG	ENSG00000109917	ENSG00000109917
-	chr11	ENSG00000109917	NA	-	END	116191397	116191283	AL528788	NA	GTGA	ENSG00000109917	ENSG00000109917
NDUFS3	chr11	ENSG00000110536	NM_004551	+	CORE	47565130	47565195	BI756705,BE383493,BE548767,BE798726,CA772237,BE409810,BE206255,BQ433372,BM875642,BE387647,CD050947,BM796725,BX393442,BI439155,AA380044,BM699824,BG707580,AV654780,BG875344,AA287711,BI827300,AA360489,BI117378,BG768909,BM017896,BG769056,CB147978,BU075364,BG7	AF067139,AF100743,BC000617	GGACTGGGCGACCCTCCGTTCTGTTGCTGCCGGTGAGGCGGGAGAGCGCCGGGGCCGACACGCGCC	ENSG00000110536	#N/A
-	chr11	ENSG00000110536	NA	+	END	47565130	47565199	AA431952	NA	GTGA	ENSG00000110536	#N/A
IGHMBP2	chr11	ENSG00000132740	NM_002180	+	CORE	68448897	68449066	BI464800,AW249377,BF883789,BI196567,BF219705,BE259898,BG332810	BC041808,BC015666,L14754	GTCCTGGCAGGAGAACATCTCTCTGAAAGAGCTCCAGAGCCGAGGCGTGTGTTTGCTGAAGCTGCAGGTATCCAGCCAGCGCACTGGGCTGTACGGACGGCTGCTGGTCACCTTTGAGCCCAGGCGATACGGGTCCGCGGCAGCTCTTCCCAGTAACAGCTTTACTTCTG	ENSG00000132740	#N/A
-	chr11	ENSG00000132740	NA	+	END	68448897	68449070	AW068712,AW068726	NA	GTGT	ENSG00000132740	#N/A
-	chr11	ENSG00000133816	NA	+	CORE	12124246	12124316	BU659857	AB018293,BC015755	GAACATGGCAACCCGTGTGTGTCTCATCCCAGAAAGAGAAGACTTTAACCACTGTGATGCCTGAGAATCCA	#N/A	#N/A
MICAL2	chr11	ENSG00000133816	NM_014632	+	END	12124246	12124320	BI553106,BG702231	BC044577	GTGA	#N/A	#N/A
LDHA	chr11	ENSG00000134333	NM_005566	+	CORE	18391305	18391428	BG576336,AL576624,BG698876,BQ945373,BQ929671,BI861968,BQ215013,BG483073,BQ643740,BQ921923,AL545000,BQ233193,CD515498,BQ924437,BG575212,BM016199,BQ224254,BG483944,BG752704,BG763554,BU601438,BG252317,AL541650,CD515361,AU123434,BQ050747,BQ212714,BX462234,AA1	AK130035,X02152,AK130105,AK026515	TGCTTATGAGGTGATCAAACTCAAAGGCTACACATCCTGGGCTATTGGACTCTCTGTAGCAGATTTGGCAGAGAGTATAATGAAGAATCTTAGGCGGGTGCACCCAGTTTCCACCATGATTAAG	ENSG00000134333	#N/A
-	chr11	ENSG00000134333	NA	+	END	18391305	18391432	BQ060722	NA	GTAG	ENSG00000134333	#N/A
-	chr11	ENSG00000137502	NA	-	CORE	82425120	82424941	NA	BX641138	CTACAGATCTGGGACACAGCAGGTCAAGAGAGATTTCGGTCCATTACCCAGAGTTACTACCGAAGCGCCAATGCCTTGATCCTCACCTATGACATTACCTGTGAGGAATCCTTCCGTTGCCTTCCTGAGTGGCTGCGGGAGATAGAACAATATGCCAGCAACAAGGTCATCACTGTGTTA	#N/A	ENSG00000137502
RAB30	chr11	ENSG00000137502	NM_014488	-	END	82425120	82424937	BI910978,CF135881,BI758014,CD704503	BC014213,U57092,AF498956	GTGG	#N/A	ENSG00000137502
MS4A1	chr11	ENSG00000156738	NM_021950	+	CORE	60007121	60007177	BE513276,CD706639,CD697726,CD691924,CD709385,CD701960,BE676277,CD697985,BE675149,BI769963,CD694467,CD694376,BM152988	X07203,BC002807,X12530	TATATTATTTCCGGATCACTCCTGGCAGCAACGGAGAAAAACTCCAGGAAGTGTTTG	ENSG00000156738	#N/A
-	chr11	ENSG00000156738	NA	+	END	60007121	60007181	CD700249	NA	GCAA	ENSG00000156738	#N/A
-	chr11	ENSG00000165915	NA	+	CORE	47400637	47400765	NA	AK098651	GTGGGCGACTTTGCCATCCTGCTCCGGGCCGGCTTTGACCGATGGAGCGCAGCCAAGCTGCAACTCTCAACAGCGCTGGGGGGCCTACTGGGCGCTGGCTTCGCCATCTGTACCCAGTCCCCCAAGGGA	#N/A	ENSG00000165915
SLC39A13	chr11	ENSG00000165915	NM_152264	+	END	47400637	47400769	AI751352,AA434527,BI765287,BE906048,BM796620,AA358983,BX350448	BC019016,BC008853	GTAG	#N/A	ENSG00000165915
CABP2	chr11	ENSG00000167791	NM_016366	-	CORE	67065547	67065377	NA	AF169154	GACCCCTTGCAGTGGCTCGGCTCCCCACCAAGGGGCTCCTGCCCCAGCCCCAGCTCCAGCCCCAAGGAGCAGGGGGACCCCGCGCCAGGCGTCCAGGGCTACTCGGTGCTCAACAGCCTGGTGGGGCCTGCCTGCATCTTCCTGCGGCCCAGCATTGCCGCCACCCAACTC	#N/A	ENSG00000167791
-	chr11	ENSG00000167791	NA	-	END	67065547	67065373	BX280663,BE780276	BC018476	GTAT	#N/A	ENSG00000167791
-	chr11	ENSG00000167992	NA	-	CORE	60825737	60825625	BQ642831	BC042143,BC052564	ACACTGACGAATGCCTAGGGACTCCCTGTCAGCAGAGATGTAAAAACAGCATTGGCAGCTACAAGTGTTCCTGTCGAACTGGCTTCCACCTTCATGGCAACCGGCACTCCTGT	#N/A	#N/A
VWCE	chr11	ENSG00000167992	NM_152718	-	END	60825737	60825621	NA	AY205235,AK056571	GTAG	#N/A	#N/A
-	chr11	ENSG00000172613	NA	+	CORE	66938942	66939002	AW372590,AL038954,AW372594	NA	GGGCTCCTGAGCTTTGCAGAGTCAGCAAACTTGAATCTTAGCATTCATTTTGATGCTCCAG	#N/A	ENSG00000172613
RAD9A	chr11	ENSG00000172613	NM_004584	+	END	66938942	66939006	BQ935328,BE260538,BI224724,CF146039,BI226896,BU542518,BE742484,BX393865,BF206057,BM048701,BX331940,BE397185,BX365896,BX376973,BI226615	BC014848,U53174	GCAG	#N/A	ENSG00000172613
EHBP1L1	chr11	ENSG00000173442	NM_001099409	+	CORE	65123889	65123953	BF932472	NA	ATCCCTCTCGAGAGCTGAAGACGCTTTGTGAGGAGGAGGAGGAAGGCCAAGGACGACCCCAGCAG	#N/A	ENSG00000173442
-	chr11	ENSG00000173442	NA	+	END	65123889	65123957	BF371420,BM743238	AL834433,AK024451	GCAG	#N/A	ENSG00000173442
EIF3S5	chr11	ENSG00000175390	NM_003754	+	CORE	7981110	7981223	BF764524,AA773938,AA425124,W95564,BG324796,BG255642,BM989285,AA954941,AI360624,AA586999,AA604761,AA157305,AW019969,BE378437,BX093104,BF689245,AA604172,AA485502,BE879730,AA149758,AV744925,BF770781,BU955029,AA088496,CA416296,BU581384,AI928713,N78841,AA74812	AK095574,U94855,BC000490,BT006894,AK093511	TCTGGAAAGGTGTCAGCTGACAATACTGTGGGCCGCTTCCTGATGAGCCTGGTTAACCAAGTACCGAAAATAGTTCCCGATGACTTTGAGACCATGCTCAACAGCAACATCAAT	ENSG00000175390	#N/A
-	chr11	ENSG00000175390	NA	+	END	7981110	7981227	BQ066737	NA	GTGA	ENSG00000175390	#N/A
SCARB1	chr12	ENSG00000073060	NM_005505	-	CORE	123652050	123651847	AW403598,BG760684,BI829800,AL553594,BX366137,BX399796,BG475135,BQ931514,BX396645,BX399866,BG009418,BX444040,BX400761,AL559376,BI824411,BM553238,BX332667,BI838966,AL522787,BI084434,BX423103,CF132055,BG762055,BI829416,BG720535,BG767617,BI758418,BU542384,BU5	Z22555,BC022087,AK124112	GGTGCGGCGGTGATGATGGAGAATAAGCCCATGACCCTGAAGCTCATCATGACCTTGGCATTCACCACCCTCGGCGAACGTGCCTTCATGAACCGCACTGTGGGTGAGATCATGTGGGGCTACAAGGACCCCCTTGTGAATCTCATCAACAAGTACTTTCCAGGCATGTTCCCCTTCAAGGACAAGTTCGGATTATTTGCTGAG	ENSG00000073060	#N/A
-	chr12	ENSG00000073060	NA	-	END	123652050	123651843	BG767552	NA	GTAC	ENSG00000073060	#N/A
BAZ2A	chr12	ENSG00000076108	NM_013449	-	CORE	55293284	55293066	BF915430,AI380410,BF903453,AL704059,AW028611,AW352151,BF819661,BQ367101	AK023842,AK023830	AGCCAGTGAGTGGAGGACTATATGGTATTGATGACACGGAGCTGATGGGTGCAGAGGACAAGCTGCCTCTTGAGGACAGCCCTGTGATTTCTGCCCTTGATTGCCCTTCCCTCAATAATGCTACTGCCTTCAGTCTCCTGGCAGATGATAGTCAAACATCAACCTCTATCTTTGCCAGTCCCACCTCTCCACCTGTCCTAGGGGAGTCTGTCCTGCAAG	ENSG00000076108	#N/A
-	chr12	ENSG00000076108	NA	-	END	55293284	55293062	BQ334964	NA	GTAA	ENSG00000076108	#N/A
C1QDC1	chr12	ENSG00000110888	NM_023925	-	CORE	30785307	30785221	BF366471,CD722447,BI551292,AU117060	AY074490,AY074491,AK021453,BC025420	GAAGCTGTAGAGAAATATGAAGAAGTGCTACATAATTTGGAATTTGCCAAGGAGCTTCAAAAAACCTTTTCTGGGTTGAGCCTAGAT	ENSG00000110888	#N/A
-	chr12	ENSG00000110888	NA	-	END	30785307	30785217	NA	BX537569	GTGA	ENSG00000110888	#N/A
-	chr12	ENSG00000135108	NA	-	CORE	116024555	116024413	BI825609	NA	GTGCTGTATATATTGACCAGTACTGCAATCCTCTCTCCGACATCAGCCTCAAAGACATCCAGGCCCAAATTGACAGCATCGTGGAGCTTGTTTGCAAAACCCTTCGGGGCATAAACAGTCGCCACCCCAGCTTGGCCTTCAAG	#N/A	ENSG00000135108
FBXO21	chr12	ENSG00000135108	NM_033624	-	END	116024555	116024409	BF941823,AL548836,BI755756,BF844968,AU123544,BG714647,BU616820	AK074714,AB020682,AL136899,AK001699,BC042333,AF174601,BC034045	GCAG	#N/A	ENSG00000135108
CD63	chr12	ENSG00000135404	NM_001780	-	CORE	54406846	54406751	BF884101,BE300773,BG654981,BG478848,CF130005,BG767689,AI983225,BE221454,CA948408,BG477789,BF801514,CF127589,BM888574,BM142697,BG573485,BQ639989,CA843984,BM010123,BI668392,BE304635,BG761458,BE302928,BG753161,AL544149,CD675126,BF792003,BI093017,AI609313,BU9	AF508304,M59907,S93788,BT007073,X07982,BC013017,BC002349,M58485	GTGATGTCAGAGTTTAATAACAACTTCCGGCAGCAGATGGAGAATTACCCGAAAAACAACCACACTGCTTCGATCCTGGACAGGATGCAGGCAGAT	ENSG00000135404	#N/A
-	chr12	ENSG00000135404	NA	-	END	54406846	54406747	BF154637	NA	GTGA	ENSG00000135404	#N/A
HNRPA1	chr12	ENSG00000135486	NM_031157	+	CORE	52962851	52962925	BQ420757,AW162322,BX421647,AA812274,AW673728,BX457994,BG751513,BX404972,BU838103,BQ957404,AL533328,BI857918,AW161817,AL516420,BE278703,BG481119,BU537683,BM744688,AL516688,BG403249,BX424024,BU534987,BU501013,AW168924,BX425617,AL550162,BE734097,BE903139,BF9	BC009600,BC033714,BC035253,BC012158,BC002355,AK129814,BC052296	GTGGCTTTGGTGGCAGCCGTGGTGGTGGTGGATATGGTGGCAGTGGGGATGGCTATAATGGATTTGGTAATGATG	ENSG00000135486	#N/A
-	chr12	ENSG00000135486	NA	+	END	52962851	52962929	AU117750	NA	GTAA	ENSG00000135486	#N/A
TEGT	chr12	ENSG00000139644	NM_003217	+	CORE	48441754	48441829	AA805192,BM477992,AI597647,BE003305,AA948527,N30211,CA440550,W40164,AA630323,BG718682,BQ307281,CD358113,BU152938,BE002415,AA704917,AU124074,BU186872,BF793397,AU133787,BG006585,BI195548,AU139573,AI363236,BU858533,AU130991,BU180958,AA187877,AI860312,BX45637	X75861,AF033095,AK130462,BC036203,BC000916,AK124849,AK130050	GCACTGCATTGATCTCTTCTTAGATTTCATTACTGTCTTCAGAAAACTCATGATGATCCTGGCCATGAATGAAAAG	ENSG00000139644	#N/A
-	chr12	ENSG00000139644	NA	+	END	48441754	48441833	AI141305,BG723847,AU124851,AU122188,BG570444,BE788374	NA	GTTA	ENSG00000139644	#N/A
-	chr12	ENSG00000139725	NA	-	CORE	120617218	120617088	BE786372	NA	TGGTTCCCTGAGGTCACGCATTTCTGCCGCGGGATCCCCATGGTGCTCATCGGCTGCAAGACAGACCTGAGGAAGGACAAGGAGCAGCTGCGGAAGCTCCGGGCCGCCCAGCTGGAGCCCATCACCTACAT	#N/A	ENSG00000139725
RHOF	chr12	ENSG00000139725	NM_019034	-	END	120617218	120617084	BE889666,AA053742,BU527972,BQ880829,BQ431160,BI551797,BI914176,BI256477,BI905984,BQ053707,BM846251	AK000254,AF239923	GCAG	#N/A	ENSG00000139725
STAT2	chr12	ENSG00000170581	NM_005419	-	CORE	55030483	55030463	BF889195,BG987064,BU192342,CD688603,AW502406	BC006092,BC051284,M97934	GAATCCTCCTCAATTACAAGG	ENSG00000170581	#N/A
-	chr12	ENSG00000170581	NA	-	END	55030483	55030459	BQ917890	NA	GTAG	ENSG00000170581	#N/A
PPP1CC	chr12	ENSG00000186298	NM_002710	-	CORE	109580517	109580287	BQ425463,BG707431,BU507626,BE697487,BE697482,BG771980,BI597119,BE780922,AL515302,BG722515,BI258349,BI559704,AU125812,BG427077,CA395751,BM827372,BG771597,BI666963,BQ945993,BU902280,BI259085,AU131112,BI871653,CB114410,BE727062,BI868689,BX487532,BQ049607,BI8	X74008,BC014073,L07395	GTGACATCCATGGACAATACTATGATTTGCTGCGACTTTTTGAGTACGGTGGTTTCCCACCAGAAAGCAACTACCTGTTTCTTGGGGACTATGTGGACAGGGGAAAGCAGTCATTGGAGACGATCTGCCTCTTACTGGCCTACAAAATAAAATATCCTGAGAATTTTTTTCTTCTCAGAGGGAACCATGAATGTGCCAGCATCAACAGAATTTATGGATTTTATGATGAAT	ENSG00000186298	#N/A
-	chr12	ENSG00000186298	NA	-	END	109580517	109580283	BG479352	NA	GTAA	ENSG00000186298	#N/A
PCID2	chr13	ENSG00000126226	NM_018386	-	CORE	111781404	111781281	AA248911,BE719448,BU657776,AL566426,BX447607,AI248739,BI870916,BQ355853,AL525751,AI095426,BX464568,CB151360,BF089091,AI024079,BF110946,BG548771,BX105119,BI522381	BC016614,BC031246,AF183426,AK001302,AK000888,AK024478,AK001185,AK002167,AK023313,AK098706	GTATTTGTTACTGAAAACACACCAGCTGTCTCTGGATGCTTTTCTGGTTGCCTTGAAGTTCATGCAGGTGGAGGACGTGGACATTGACGAAGTTCAGTGTATTCTGGCTAACTTGATATACATG	ENSG00000126226	#N/A
-	chr13	ENSG00000126226	NA	-	END	111781404	111781277	AL572038,BI763234	NA	GTGT	ENSG00000126226	#N/A
-	chr13	ENSG00000139618	NA	+	CORE	30688559	30688660	BG773203,BG773127	BC047568,BC026160	ACTTATTTACCAAGCATTGGAGGAATATCGTAGGTAAAAATGCCTATTGGATCCAAAGAGAGGCCAACATTTTTTGAAATTTTTAAGACACGCTGCAACAAA	#N/A	#N/A
BRCA2	chr13	ENSG00000139618	NM_000059	+	END	30688559	30688664	CD705611,AL601892,BE245239	U43746	GCAG	#N/A	#N/A
CRYL1	chr13	ENSG00000165475	NM_015974	-	CORE	18785526	18785421	BQ327363,BI834560,BI518672,AA299521,N24207,BM822975,R97293,CK001748,BI916291,BG709063,N42528,BG819826,BI762382,CD559082,BG398834,BX392102,AV754053,BI548541,N24257,R62707	AK024041	GAAGGAATCGTGTCTCCTAGTGACCTGGACCTTGTCATGTCAGAAGGGTTGGGCATGCGGTATGCATTCATTGGACCCCTGGAAACCATGCATCTCAATGCAGAAG	ENSG00000165475	#N/A
-	chr13	ENSG00000165475	NA	-	END	18785526	18785417	BI600289	NA	GTAT	ENSG00000165475	#N/A
DDX24	chr14	ENSG00000089737	NM_020414	-	CORE	92517000	92516485	BG684492,CB162487,BX453633,BQ672988,BU858210,BX368088,BU956610,BX408063,BQ059409	BC008847,AL136886,AK025162,BX537533,BC009406,AF134475,AF145022,AF214731	GTGCCTGGTAGTGGATGAGGCTGACCGGATGGTTGAGAAAGGCCATTTTGCTGAGCTCTCACAGCTGCTAGAGATGCTCAATGACTCCCAATACAACCCAAAGAGACAAACGCTTGTTTTTTCTGCCACACTCACCCTGGTGCATCAGGCTCCTGCTCGAATCCTTCATAAGAAGCACACCAAGAAAATGGATAAAACAGCCAAACTTGACCTCCTTATGCAGAAAATTGGCATGAGGGGCAAGCCCAAGGTCAT	ENSG00000089737	#N/A
-	chr14	ENSG00000089737	NA	-	END	92517000	92516481	BQ643492	NA	GTAA	ENSG00000089737	#N/A
CCNK	chr14	ENSG00000090061	NM_003858	+	CORE	97949892	97949973	AW371951,BM726838,AW771615,AI088693,AW450108,BI870089,BM800386,BI334780,BU168392,AW806628,AW371949,AA989185,BE883895,AL121493	AF060515,BT006950,BC015935	ACACTATGATACCCTGGCAACTGGAATAATTTATTTTCATCGCTTCTATATGTTTCATTCCTTCAAGCAATTCCCAAGATAT	ENSG00000090061	#N/A
-	chr14	ENSG00000090061	NA	+	END	97949892	97949977	AI339188	NA	GTAA	ENSG00000090061	#N/A
VTI1B	chr14	ENSG00000100568	NM_006370	-	CORE	66113347	66113174	BE731306,BX400880,BG112953,BQ650651,CB161664,BG470646,CB047080,BF858343,BX345900,AV705986,BQ307521,BX331276,BQ049233,AI766937,BE542415,BE384698,BX099500,BQ896609,BF992289,BF858266,AI831286,AW473553,BQ307385,CB120865,CF128433,BQ648240,BF838696,BF771613,BF0	AF035824,BC042390,BC003142	AATCGGCTACAGTCTCAAAGGGCAATGCTTCTGCAGGGCACTGAAAGCCTGAACCGGGCCACCCAAAGTATTGAACGTTCTCATCGGATTGCCACAGAGACTGACCAGATTGGCTCAGAAATCATAGAAGAGCTGGGGGAACAACGAGACCAGTTAGAACGTACCAAGAGTAGA	ENSG00000100568	#N/A
-	chr14	ENSG00000100568	NA	-	END	66113347	66113170	BM714591	NA	GTAA	ENSG00000100568	#N/A
-	chr14	ENSG00000100865	NA	-	CORE	100812275	100812150	CB124440	NA	GAATAAAGACAAGATAGAACTAGACAGCAGCAGCCCAGCCTCGAAGGAAAATGAAGAAAAGGTGTGTCTGGAATATAACGAGGAACTGGAGAAGCTGTGTGAGGAACTGCAGGCCACCTTGGATGG	#N/A	ENSG00000100865
CINP	chr14	ENSG00000100865	NM_032630	-	END	100812275	100812146	BM856581,BM855454,BE538402,BE538591,BQ232791,BM792781,BU174070,CK001162,H83585,W69546,AA306584,BX328625,N34123,BM792169,BM823275,BI762705,BM792028,W24015,BE785533,BM012678,W81150,BI916328,BM826541,BM704678,BG938962,BG178978,AA442039,BM799105,BE735831,AW40	BC000600,AF228148,AK056112,AF228149,BX248279	GTTG	#N/A	ENSG00000100865
FAM63B	chr15	ENSG00000128923	NM_001040453	+	CORE	56829972	56830074	NA	AL833610,AK075319,AB032990	ATTGATGACATTGTAAAAGCTGTTGGTAACTGCAGCTACAACCAACTAGTGGAGAAGATCATCTCTTGTAAACAGTCAGACAATAGTGAGCTGGTTAGTGAAG	ENSG00000128923	#N/A
-	chr15	ENSG00000128923	NA	+	END	56829972	56830078	NA	BC060514	GTGG	ENSG00000128923	#N/A
SQRDL	chr15	ENSG00000137767	NM_021199	+	CORE	43640181	43640269	BX387547	NA	TGTATGCCTAGACAGCGGGCACAGGGCTTGCTGGACACAGAAGGCAAGGACTCAGAGAATATCCACCAGATGAAAGAATGACTGCATGA	#N/A	#N/A
-	chr15	ENSG00000137767	NA	+	END	43640181	43640273	NA	AK130140	GTAA	#N/A	#N/A
GABRB3	chr15	ENSG00000166206	NM_021912	-	CORE	24408568	24408286	BX095863	NA	GTACTATGGCCCTGGCCTGGAGGAGGTCTGGCACAGCTGAGAACACTGAAGTTAAATTCCCCATGGTGGAAGGTTTGCAGAGAGCTGGGGTTGTTCCTGCTGTTCCTGCTTGTAAAGTACTGCTGAGGAAGGTCCTGCCCAGCAGAGATTGCTTTCCTACTGATTATGTGCTTGAAATACTGGTTGGACTGGCTGTATCACTGAGACCTTCAGACTGAATTTCTCTCACCCCTGGACACTGAGATTGGCTCTCAC	#N/A	#N/A
-	chr15	ENSG00000166206	NA	-	END	24408568	24408282	NA	BC038837	GTAG	#N/A	#N/A
AKAP13	chr15	ENSG00000170776	NM_006738	+	CORE	84000065	84000246	BF328664,BE816299,BE816300,BE816303,BE816234,BE816308,BE816316,BE816301,BE816233,BE816298,BE816259,BF328671,BE816310,BE816258,BE816305,BE816281,BE816297,BE816265,BE816235,BE816307,BE816261,BE816291,BE816290,BE816313,BE816292,BE816256,BE816295,BE816309,BE8	BC063592,BC040109,U03634,AF126008,BC017368,AF127481	GACCAGAAGTCAACAGTGATCTCTTTAAAGAAGCTGATTGTGAGAGAAGTGGCACATGAGGAGAAAGGTTTATTCCTGATCAGCATGGGGATGACAGATCCAGAGATGGTAGAAGTCCATGCCAGCTCCAAAGAGGAACGAAACAGCTGGATTCAGATCATTCAGGACACAATCAACACCCT	ENSG00000170776	#N/A
-	chr15	ENSG00000170776	NA	+	END	84000065	84000250	BE816255	NA	GTAA	ENSG00000170776	#N/A
HSF4	chr16	ENSG00000102878	NM_001040667	+	CORE	66977260	66977362	AI684125,BI822952,AI765859,BF871212	D87673,AB029348	GTCCCTGATGCTGGATGAGGGGAGCTCATGCCCAACACCTGCCAAGTTCAACACCTGCCCTCTACCTGGTGCCCTTCTGCAGGACCCCTACTTCATCCAGTCG	ENSG00000102878	#N/A
-	chr16	ENSG00000102878	NA	+	END	66977260	66977366	AW841572	NA	GTAG	ENSG00000102878	#N/A
ARL2BP	chr16	ENSG00000102931	NM_012106	+	CORE	57059720	57059816	BG820739,BI546498,BI334423,BG829352,CB124813,CB995886,BG772167,AA775779,H11821,AI890770,BI550420,AA447190,CD693645,BI462909,AL711100,BG773281,AV711088,AA150939,BE836718,BF325930,AI186709,BI196696,AW117468,AA328399,BG721934,BX383792,BG699380,CB994655,AI633	BC003087,AK075050,AF126062	GCACCATAAGGATGAAGTGGCTGGTGACATATTCGACATGCTGCTCACCTTCACAGATTTTCTGGCTTTTAAAGAAATGTTTTTGGACTACAGAGCA	ENSG00000102931	#N/A
-	chr16	ENSG00000102931	NA	+	END	57059720	57059820	BG489413	NA	GTAA	ENSG00000102931	#N/A
TMCO7	chr16	ENSG00000103047	NM_024562	+	CORE	68850399	68850512	CB161277,BQ650765,BI601817	BC001813,AB051533,AK022750,AK095333,BC001839,BC015617	GTAACAGCTTGCCTGATTGCTGTGGCCAAAACAGATGGTGAAGTTCAAGTACGCAGAGCTGCCATACATGTGGTTGTGCTGCTGCTTCGGGGACTCAGCCAGAAAGCTACTGAG	ENSG00000103047	#N/A
-	chr16	ENSG00000103047	NA	+	END	68850399	68850516	BI195109	NA	GTCA	ENSG00000103047	#N/A
C16orf67	chr16	ENSG00000131797	NA	+	CORE	31750537	31750744	BX473340	NA	AGCCACCATCACTCATGTTCTTGAATGGGAACTGCCTGGAGACCCTGAAGAAGAAGGAGCCTGAAGGAGGAAGGAGGAGGCTGAGCCATCCCGGGAACATGGGCTGGATGAGGCCAAGCCAGGAGACGACACCACCAGATAGAAGTCACCATTCAGGATTTGGACTTTTCTGTGGAGATCCTGGCCCCGAGATCGAACCCTTCTCCCT	#N/A	ENSG00000131797
-	chr16	ENSG00000131797	NA	+	END	31750537	31750748	CA489587,BG257678,CK004112,AL706241,BE313941,BE312100,BE270758,BM272077	BC000552,AK054698,BC021555	GTGG	#N/A	ENSG00000131797
-	chr16	ENSG00000140798	NA	-	CORE	47953224	47953077	NA	AF395909,BC036378,AF411578,AY196326,AF411577,AK122635,AF395908	ATTTCGAGTCCTTTGGGATGAAGAGGTAGCAAGGGTGGGTCCTGAGAAGGCCTCTCTGAGCCACGTGGTGTGGAAATTCCAGAGGACACGCGTGTTGATGGACATCGTGGCCAACATCCTGTGCATCATCATGGCAGCCATAGGGCCG	ENSG00000140798	#N/A
ABCC12	chr16	ENSG00000140798	NM_033226	-	END	47953224	47953073	NA	AY040220	GTGA	ENSG00000140798	#N/A
PLCG2	chr16	ENSG00000140917	NM_002661	+	CORE	81732774	81732954	BI226960,BF996180,BE267584,BI226771,BM051462,AW504618,AU135024,BQ883965	BC018646,BC007565,BC014561,BC011772	GGCTAGGGGCAAGGTAAAGCATTGTCGCATCAACCGGGACGGCCGGCACTTTGTGCTGGGGACCTCCGCCTATTTTGAGAGTCTGGTGGAGCTCGTCAGTTACTACGAGAAGCATTCACTCTACCGAAAGATGAGACTGCGCTACCCCGTGACCCCCGAGCTCCTGGAGCGCTACAATATG	ENSG00000140917	#N/A
-	chr16	ENSG00000140917	NA	+	END	81732774	81732958	CF142598	NA	GTAG	ENSG00000140917	#N/A
-	chr16	ENSG00000149929	NA	-	CORE	30044421	30044305	BM046502	NA	CACGCTTACGCATTCCATCGTGCGGCGGAGGTACTTAGCTCACTCGGGCCGCAGCCACCTGGAGCCCGAGGAGAAGCAGGCACTGAAGCGGCTGGTGGAGGAGGAGCTGCTGAAGAT	#N/A	ENSG00000149929
HIRIP3	chr16	ENSG00000149929	NM_003609	-	END	30044421	30044301	BG323748,BF038181,AL710271,BM904336,BM755496,BE314829,BQ945868,BI198872,BX474504,BX335399,BQ953306,BF346106,BX343116,BX332924,AW249387,BE795889,BE795338,BU601934,BG914261,BI198736,BE259696,CB152379,BE798993,BM904300,BX474495,BI196895,BF315889,BE207110,AL5	BC000588,AJ223349,AJ223351	GCAG	#N/A	ENSG00000149929
DDX19B	chr16	ENSG00000157349	NM_001014449	+	CORE	70135668	70135782	BG761018,BI768958,BQ887457,BG747603,BM046119,BG768384,CA487628,BI756088,BE298967,BG717663,BE742073,BU155944,BF683885,BG822996,BM810628,BM799050,BI520406,BQ063014,BI518757,BG775193,AL525690,BE747371,BM043496,BU543117,BG120148,BU180876,BQ936330,BI090415,BQ9	AF353720,BC003626,AJ237946,AL136639,BC010008,AK027378	TGTCTATGTCTCTCCCCAACGTATGAGCTCGCCCTCCAAACAGGAAAAGTGATTGAACAAATGGGCAAATTTTACCCTGAACTGAAGCTAGCTTATGCTGTTCGAGGCAATAAAT	ENSG00000157349	#N/A
-	chr16	ENSG00000157349	NA	+	END	70135668	70135786	BE744323	NA	GTGA	ENSG00000157349	#N/A
PLK1	chr16	ENSG00000166851	NM_005030	+	CORE	23657958	23658126	BQ214762,BI460441,BE883700,BX374622,BG476459,AU129985,BE727865,BE253122,AL556314,AU133048,BG683033,BX406046,BI917388,BE797169,BE296425,BG340160,BE876714,BF219969,BG028935,AU143213,BI459350,BI828001,BG748610,BE873493,BM474581,BE297455,BG769453,BE559796,AA3	X75932,X73458	TCTCTCCTGGAGCTGCACAAGAGGAGGAAAGCCCTGACTGAGCCTGAGGCCCGATACTACCTACGGCAAATTGTGCTTGGCTGCCAGTACCTGCACCGAAACCGAGTTATTCATCGAGACCTCAAGCTGGGCAACCTTTTCCTGAATGAAGATCTGGAGGTGAAAATAG	ENSG00000166851	#N/A
-	chr16	ENSG00000166851	NA	+	END	23657958	23658130	BG746736,BM048076	NA	GTGA	ENSG00000166851	#N/A
LOC348180	chr16	ENSG00000174177	NM_001012762	+	CORE	88525414	88525480	AI217679,AV691213,CB044495,AI127479,AW235219,BU738632,BU731637,AA448486,AW273824,BU752341,BM717153,AI890520,AI092328,CB853450,AI673295,CA431037,AL582912,BU844928	BC063512,BC021056,BC021829,BC044951	GGAGGACCCCCAAGCCTGCATTGAGGAGCAGCTGTGCTACAGCTGCCGCGTGAACATGAAGGACTTG	ENSG00000174177	#N/A
-	chr16	ENSG00000174177	NA	+	END	88525414	88525484	AI580323	NA	GTGA	ENSG00000174177	#N/A
CDC27	chr17	ENSG00000004897	NM_001256	-	CORE	45710307	45710210	BI766617,BE280314,BG760416,AA489183,BF156041,AL598636,BU520993,CF551796,AA256407,BQ432436,BI559506,BG502793,AU120601	U00001,BC011656,S78234	CAAGACAGATCGGCTTGCCAAAGGATCAGAATGTTACCAAAAGAGCCTTAGTTTAAATCCTTTCCTCTGGTCTCCCTTTGAATCATTATGTGAAATAG	ENSG00000004897	#N/A
-	chr17	ENSG00000004897	NA	-	END	45710307	45710206	AA779045,AA706139,AA703777,AA703761	NA	GTAG	ENSG00000004897	#N/A
ZNF207	chr17	ENSG00000010244	NM_001032293	+	CORE	30840341	30840583	BU185429,BM477959,BM452199,BM790506,BM848127,BG108993,AA211795,BE908981,CB148584,BM762796,BG035844,BI086744,BM848171,BM847377,CB128640,BG824111,BG496378,BQ678932,BM849256,BG476183,AV722373,BI481232,BM845448,BU152850,BQ678071,BG499709,BM831624,BM740984,BM0	AL834501,BC008023,AF046001,BT007365,BC002372,BC000962	GCTCAGGCAGCTGTCCAAGGACCTGTTGGTACAGATTTCAAACCCTTAAATAGTACCCCTGCAACAACTACAGAACCCCCAAAGCCTACATTCCCTGCTTATACACAGTCTACAGCTTCAACAACTAGTACAACAAATAGTACTGCAGCTAAACCAGCGGCTTCAATAACAAGTAAGCCTGCTACACTTACAACAACTAGTGCAACCAGTAAGTTGATCCATCCAGATGAGGATATATCCCTG	ENSG00000010244	#N/A
-	chr17	ENSG00000010244	NA	+	END	30840341	30840587	BQ068397	NA	GTAA	ENSG00000010244	#N/A
TUBG2	chr17	ENSG00000037042	NM_016437	+	CORE	41188560	41188686	BE018870,BG469201,BE712393,BG743262,BM927828,BM799291,BE619532,BE787717,CD251583,CF139087,BE827711,BX283965,CD610477	BC052283	GTACCCCAAGAAGCTAGTGCAGACTTATTCAGTGTTTCCCTACCAGGACGAGATGAGCGACGTAGTGGTTCAGCCCTACAATTCACTCCTGACACTCAAGAGGCTGACGCAGAACGCAGATTGTGTG	ENSG00000037042	#N/A
-	chr17	ENSG00000037042	NA	+	END	41188560	41188690	BQ689461	NA	GTGA	ENSG00000037042	#N/A
KPNB1	chr17	ENSG00000108424	NM_002265	+	CORE	46232024	46232138	BG285133,BG979677,BG482138,BF767736,AA312147,BQ956953,BQ326379,BM722086,BE796285,BM927373,BX376120,BF856788,BM469155,BG697192,BE277659,BQ954757,BG979688,BG109269,AW071073,BQ212023,BU543400,BU552525,BG324803,BE748678,AL041498,BF690316,BG980101,CD614390,BF4	BT009797,L38951,BC036703,BC024045,BC003572	CGGATGTGATGCTGGTACAACCCAGAGTAGAATTTATTCTGTCTTTCATTGACCACATTGCTGGAGATGAGGATCACACAGATGGAGTAGTAGCTTGTGCTGCTGGACTAATAGG	ENSG00000108424	#N/A
-	chr17	ENSG00000108424	NA	+	END	46232024	46232142	BG979142	NA	GTAA	ENSG00000108424	#N/A
GCN5L2	chr17	ENSG00000108773	NM_021078	-	CORE	40642344	40642218	BF960489,BE396015,AW062384,BI006406,BI767452,BG760477,BM791599,AW248360,BG753251,BM795179,BQ689035,BI770732,BF893731,CD630592,BF686452,BI764462,BF990507,T74344,CD630593,BF526330	AF029777,BC032743,BC039907	GAAGCACAAGACTCTGGCCTTGATCAAGGATGGGCGGGTCATCGGTGGCATCTGCTTCCGCATGTTTCCCACCCAGGGCTTCACGGAGATTGTCTTCTGTGCTGTCACCTCGAATGAGCAGGTCAAG	ENSG00000108773	#N/A
-	chr17	ENSG00000108773	NA	-	END	40642344	40642214	BF855583	NA	GTGA	ENSG00000108773	#N/A
COL1A1	chr17	ENSG00000108821	NM_000088	-	CORE	48738506	48738316	CA426215,BF839690,BM710787,BG960610,BG939136,W24625,AI751927,AW860519,BM697810,CA426294,BG997155,BU616218,BM875555,BU682409,BF874017,CA427037,AW577440,CD515678,CA448882,AW601172,BQ019750,BQ004277,BQ019308,AA458778,BM678462,AW749066,BQ010276,AW373924,AA486	S64596,BC036531,X06269,K01228	GAGAGTACTGGATTGACCCCAACCAAGGCTGCAACCTGGATGCCATCAAAGTCTTCTGCAACATGGAGACTGGTGAGACCTGCGTGTACCCCACTCAGCCCAGTGTGGCCCAGAAGAACTGGTACATCAGCAAGAACCCCAAGGACAAGAGGCATGTCTGGTTCGGCGAGAGCATGACCGATGGATTCCAG	ENSG00000108821	#N/A
-	chr17	ENSG00000108821	NA	-	END	48738506	48738312	AW581313,AW067859	NA	GTGC	ENSG00000108821	#N/A
-	chr17	ENSG00000109066	NA	+	CORE	73383462	73383554	BM194300	NA	GAGGAGGAAGATGACGACTCCTCCACAGCCTCAGACAGCGATGTTCTCATCCGGGACAACTACGAGCGGGCAGAGAAGCGGCCCATCCTGTCT	#N/A	ENSG00000109066
TMEM104	chr17	ENSG00000109066	NM_017728	+	END	73383462	73383558	BG721253,AL701764,BQ309151,BG327114,CB111554	BC037278,AK074029	GTGC	#N/A	ENSG00000109066
-	chr17	ENSG00000109111	NA	+	CORE	27172755	27172828	BF849784	NA	GCATCACCCCTAGCAGCAGCAGCAGGACCCGGACACCTGCCTCTATCAATGCTACCCCAGCCAACATCAACCTT	#N/A	ENSG00000109111
SUPT6H	chr17	ENSG00000109111	NM_003170	+	END	27172755	27172832	BM544777,CA391108,BI001081,BI087722,BU170900,CF552061,BE792533,BM453236,BE873418,CF243042,BM925173,BE939815,AI940650,BF838920,F13418,BM793491,BF764250,BM920099,BM700200,AW935170,AI940635,BE263978,AU121122,BM728457,BX480448,BQ308992,AW372240,BE792995,W3180	U46691,BC017105,AF070532,BC003692,D79984,BC003696,AL833607	GCAG	#N/A	ENSG00000109111
-	chr17	ENSG00000141569	NA	-	CORE	74485389	74485219	BG749802	NA	GAATCGCAGCTCCTCCAGCCCCCAGGGCCTCTTGGGCCACTGACCCCTCTGCAGTGGGATGAAGACCAACAGCTGGGTGACCTGAAGCAGTTGCTAAGCCGGCTGTGTGGCCTCCTCTTGGAAGAGGGGAGCCACCCTGGGGCACCAGCCAAGCCTGTGGACTTAGCCCCC	#N/A	ENSG00000141569
TRIM65	chr17	ENSG00000141569	NM_173547	-	END	74485389	74485215	BQ957774,BG753016,BM045559,BG751862,BM049302,BG753609,BU152538,BM047880,BM047102	BC021259	GTGG	#N/A	ENSG00000141569
CCL15	chr17	ENSG00000161574	NM_004167	-	CORE	34457038	34456924	AI703204,AI720438,AA658162,CF595545,BM677878,AI003449,AI248745,AI707519,AW117461,BI837334,AA612866,AA298868,AA297516,AA862931,AI674526,W61220,AI291529,AA298978,AW514207,AI833015,AA676527,AA298977,BI837652,AI144368,BM725456,CK300971,AI336361,AA989611,BF195	Z49270,BC038289,BC045165,Z70292,Z70293	GGGGACCTTACCACCCCTCAGAGTGCTGCTTCACCTACACTACCTACAAGATCCCGCGTCAGCGGATTATGGATTACTATGAGACCAACAGCCAGTGCTCCAAGCCCGGAATTGT	ENSG00000161574	#N/A
-	chr17	ENSG00000161574	NA	-	END	34457038	34456920	CD618109,CD634577,CD634578,CD618108,AI935058,AI620825	NA	GTAG	ENSG00000161574	#N/A
CD68	chr17	ENSG00000161960	NM_001251	+	CORE	7684594	7684666	BG770687,BX396190,CA310355,BU540925,BX463110,BX459136,BQ707154,AA421420,AA317051,BX356105,BG764313,BF878092,BX107300,BG330950,BF915218,BU179051,BF334333,BQ213476,BF810442,BI769745,BX417821,BM790718,CB216565,BI758866,BX439218,BX438711,BX357400,BQ694081,BF7	BX647524,BT009923,BC015557,S57235	GACCTCCAGCAGAAGGTTGTCTACCTGAGCTACATGGCGGTGGAGTACAATGTGTCCTTCCCCCACGCAGCAC	ENSG00000161960	#N/A
-	chr17	ENSG00000161960	NA	+	END	7684594	7684670	BI771160	NA	GTAA	ENSG00000161960	#N/A
CNTROB	chr17	ENSG00000170037	NM_001037144	+	CORE	8038022	8038106	BI596375,BG991584,BG473063,BU844407,BM012131,BQ706760	AF331638,BC021134,AL833907	GATGGTTCTAAGCATATCTTTGAGATGGAAAGTGTTCGGGGTCAGCTCCAGACCATGCTCCAAACCTCACGTGATACAGCCTATC	ENSG00000170037	#N/A
-	chr17	ENSG00000170037	NA	+	END	8038022	8038110	AI768983	NA	GTGA	ENSG00000170037	#N/A
-	chr17	ENSG00000170222	NA	+	CORE	10810321	10810433	AW170606	BC001294	GACTTTCTGAGCCCCAGTTTGTCCAGTTTAATGGAGGATTCAGCCAAGAACAGCTAAACTGGTTGAATGAAGTGCTAACATTCTCTGACACAAACCAAGAAAAGGTGGTGATT	#N/A	ENSG00000170222
C17orf48	chr17	ENSG00000170222	NM_020233	+	END	10810321	10810437	BM792421,CA952525,CK005659,W76468,BM715269,BF736755,BF984506,BM703528	NA	GTGA	#N/A	ENSG00000170222
CHMP6	chr17	ENSG00000176108	NM_024591	+	CORE	79669591	79669677	BM786576,BG030574,CD632143,BI820912,BI916673,BI768931,BI908099,BM470963,BI822943,CD632144,CA454559,AL537046,BX363289,BI758964,BI907849,BM913051,BI906199,BE545150,BI768864,BX474522,BU190355,BM922839,AL559424,BE385427,AU119332,BI834621,BI918156,CD674909,CD5	BC010108,AY329087,AK021811	GTTCAGAGTATTGAGTTCACCCAGATCGAAATGAAAGTGATGGAGGGGCTGCAGTTTGGAAATGAGTGTCTGAACAAGATGCACCAG	ENSG00000176108	#N/A
-	chr17	ENSG00000176108	NA	+	END	79669591	79669681	AI765215	NA	GTGA	ENSG00000176108	#N/A
-	chr18	ENSG00000154065	NA	-	CORE	19461902	19461808	NA	AK123197	GATGGAGCCACTGCCCTCTTCCTAGCTGCCCAAGGTGGTTACTTGGATGTTATTCGATTACTGCTGGCTTCAGGAGCAAAAGTCAACCAGCCAAG	#N/A	ENSG00000154065
ANKRD29	chr18	ENSG00000154065	NM_173505	-	END	19461902	19461804	BM724880,AA148734,AI146454,H11946	BC030622,AK057782	GCAG	#N/A	ENSG00000154065
RFXANK	chr19	ENSG00000064490	NM_003721	+	CORE	19169330	19169430	BE397018,BG488664,BM679972,AA424723,BM842598,BI837099,BI227018,CA487417,BM050964,CF454180,BX101932,BQ638727,AI246753,CF128575,BE905633,CD365407,AW957285,BM840200,BG284513,AA306884,BG488761,BG253885,CF126599,BE537298,BM707976,BI117626,BE513561,BE397062,BM8	AF094760	GTGACAACCTCGTCAACAAGCCAGACGAGCGCGGCTTCACCCCCCTCATCTGGGCCTCCGCCTTTGGAGAGATTGAGACCGTTCGCTTCCTGCTGGAGTGG	ENSG00000064490	#N/A
-	chr19	ENSG00000064490	NA	+	END	19169330	19169434	BM982183	NA	GTGC	ENSG00000064490	#N/A
SFRS16	chr19	ENSG00000104859	NM_007056	+	CORE	50263113	50263152	AA534795,BX282061,AW675769,AW129687,AW673444,AI191481,BG681826	AF042800,BC013178	GACCGAACCTGCCGCTGGTAAAGAGACAGGAGCTGCCAAA	#N/A	#N/A
-	chr19	ENSG00000104859	NA	+	END	50263113	50263156	AA453914,BX420809,AA227768,AL522831,BG654553	AK094681,AY358944	GTCA	#N/A	#N/A
PTOV1	chr19	ENSG00000104960	NM_017432	+	CORE	55049721	55049803	BF116023,BE264586,CA776217,BI093631,CA774656,H11878,BM740389,BM787302,BF668686,BI763380,CD674819,BG826937,R59685,AW183654,BM010579,AA338439,BE798727,BF310002,AW028779,CD676267,BG774146,BI561632,AI185853,BQ071862,AI830917,BF194780,AA470821,BM083426,BF73221	AJ617480,AY358168,AK057817,BC042921	AAGCGCAGACCCTACTCTGACTCCACTGCAAAGCTGAAGCGGACCCTGCCCTGCCAAGCCTACGTGAACCAAGGCGAGAACCT	ENSG00000104960	#N/A
-	chr19	ENSG00000104960	NA	+	END	55049721	55049807	AW341543	NA	GTGA	ENSG00000104960	#N/A
TNNT1	chr19	ENSG00000105048	NM_003283	-	CORE	60340392	60340283	F28463,F18794,F21265,F35919,F19197,F24413,F35925,F19149,F26518,F34206,F28511,F18989,F33452,F20368,F33571,F26279,AA179017,F25328,F17732,F32671,F24035,BE392605,F29240,F29527,F33376,F36320,F33613,F30161,F24993,F26337,F34799,F28794,F24892,F35528,F28179,F30548	BC022086,M19308,BC010963,S69209,M19309,BC034143,S69208	GCAGAACAGAAGCGTGGTAAGCGGCAGACGGGGCGGGAGATGAAGGTGCGCATCCTCTCCGAGCGTAAGAAGCCTCTGGACATTGACTACATGGGGGAGGAACAGCTCCG	ENSG00000105048	#N/A
-	chr19	ENSG00000105048	NA	-	END	60340392	60340279	F34661,F33616	NA	GTAG	ENSG00000105048	#N/A
HNRPUL1	chr19	ENSG00000105323	NM_144732	+	CORE	46469827	46469980	BG746824,BG770483,BX406834,BQ933476,BM194025,BU161750,AU134050,BE614766,BE386901,BI767333,BE206750,BU186787,BU930948,BQ889720,BQ420650,BM464181,BF205489,BI767260,BU501579,BQ888930,BQ646879,BG699421,BQ899156,BQ960160,AL537485,BG818489,BG763095,BU189729,BM9	BC009988,BC014232,AK022863,BC027713,AK023006,BC002564,AJ007509,AK127057	AAATGAAGACAGAGATGAAGCAAGGAGCACCCACCAGCTTCCTCCCGCCTGAAGCTTCTCAACTCAAGCCAGACAGGCAGCAATTCCAGAGTCGAAAGAGGCCTTATGAAGAAAACCGGGGACGGGGGTACTTTGAGCACCGAGAGGATAGGAG	ENSG00000105323	#N/A
-	chr19	ENSG00000105323	NA	+	END	46469827	46469984	CB989258	NA	GTGG	ENSG00000105323	#N/A
GLTSCR2	chr19	ENSG00000105373	NM_015710	+	CORE	52945247	52945355	BM718420,BG436720,BG752069,BF725531,AA287476,BM743029,CD519636,CF146508,BQ685391,AA157439,BQ222960,BE383206,BI963068,BI334043,BM720970,BG391340,BG741660,BG488595,BM743433,N29081,BM766022,BM742768,BG471469,BU145667,BM720923,BE279692,BM707171,BG699732,BM753	AK024486,BC013307,BC010095,AF182076,AL359336,BC014009,BC013203,BC013235,BC007248,AF296124,BC006311,AL359335,BC039869,BC004229	GGCTGACAAAGAAGAGAACCAAAGTCCAGAAGAAGTCACTGCTTCTCAAGAAACCCCTTCGGGTTGACCTCATCCTCGAGAACACATCCAAAGTCCCTGCCCCCAAAGA	ENSG00000105373	#N/A
-	chr19	ENSG00000105373	NA	+	END	52945247	52945359	BG768936	NA	GTGA	ENSG00000105373	#N/A
RABAC1	chr19	ENSG00000105404	NM_006423	-	CORE	47153111	47153010	BF311119,BM715977,BG708607,AA320571,BI764318,BM049207,BG708290,BM508260,BQ614199,BM770048,BM504244,BM770064,BU782978,BI546555,BM508040,BQ581666,BQ787572,BQ549699,BE867924,BF350372,BM456180,BQ477469,BQ787669,BM505675,BM506706,BQ549390,BI820531,BU070457,BU7	BC008950,AJ133534,AF112202,AF112996	GCCGAGAGGTGAGCCCAGCGCATCAGTATGCTCTGGCTGGAGGCATCTCCTTCCCCTTCTTCTGGCTGGCTGGTGCGGGCTCGGCCGTCTTCTGGGTGCTGG	ENSG00000105404	#N/A
-	chr19	ENSG00000105404	NA	-	END	47153111	47153006	CD622635	NA	GTGA	ENSG00000105404	#N/A
TOMM40	chr19	ENSG00000130203	NM_006114	+	CORE	50096125	50096201	BX451313,BG250574,BF528514,BX326832,BX451323	BC012134,AF316399,AF316402,AF316401,AF043250,BC006413,BC047528	TGAACAACTGGTTGGCAACGGTAACGTTGGGCCAGGCGGGCATGCACGCAACATACTACCACAAAGCCAGTGACCAG	ENSG00000130203	#N/A
-	chr19	ENSG00000130203	NA	+	END	50096125	50096205	BI519739	NA	GTGA	ENSG00000130203	#N/A
TOMM40	chr19	ENSG00000130204	NM_006114	+	CORE	50096125	50096201	BM791403,BE389153,BG768177,BM771762,BX347810,BE393966,BQ883468,BU500412,BG107700,BE312289,BX451312,BE397847,BU944082,BE294208,BE274894,BX451313,BE389507,BG471573,BE294415,BG250574,BX388189,BF981354,BM770473,BG341590,BM790169,BG396265,BG831434,BQ649980,BQ8	AF316398	TGAACAACTGGTTGGCAACGGTAACGTTGGGCCAGGCGGGCATGCACGCAACATACTACCACAAAGCCAGTGACCAG	ENSG00000130204	#N/A
-	chr19	ENSG00000130204	NA	+	END	50096125	50096205	BI519739	NA	GTGA	ENSG00000130204	#N/A
TRIM28	chr19	ENSG00000130726	NM_005762	+	CORE	63751919	63751955	BI117304,BG163988,BE385405,BU844441,BE280219,BE785535,BE312611,BU538870,BU538432,BF683586,T33197,AW408315,BX441476,BG750839,BI160683,BE273444,BG473427,BG385701,CF139960,BQ231139,AW403631,AU125598,BQ231883,BM043408,BE549251,BE731483,BG391024,CB130555,BM048	BC004978,AK131063,U95040,U78773,BC052986,X97548	CCCATGGAGGTGCAGGAAGGCTATGGCTTTGGGTCAG	ENSG00000130726	#N/A
-	chr19	ENSG00000130726	NA	+	END	63751919	63751959	BE275442	NA	GTGA	ENSG00000130726	#N/A
-	chr19	ENSG00000142539	NA	+	CORE	55618674	55618820	NA	X96998	ACCCTGGTTCCCCCGGCATATGCCCCGTACCCCAGCCCTGTGCTATCAGAGGAGGAAGACTTACCGTTGGACAGCCCTGCCCTGGAGGTCTCGGACAGCGAGTCGGATGAGGCCCTCGTGGCTGGCCCCGAGGGGAAGGGATCCGAG	#N/A	ENSG00000142539
SPIB	chr19	ENSG00000142539	NM_003121	+	END	55618674	55618824	BQ061450,BF794260,BM456195,BQ642509	X66079,BC007921	GCAG	#N/A	ENSG00000142539
RPL13A	chr19	ENSG00000142541	NM_012423	+	CORE	54685301	54685366	BI768785,CD175928,CB130163,BG292132,BM690438,BU790234,BM769687,BG526992,BM888013,BG386115,CB142942,BI258959,BM798957,BM752956,BM008738,BE795012,CF123785,CA865750,CB136807,BQ269106,CB132417,CA773992,BM272436,BM149232,BU580454,BU580820,BM311423,BI712702,CB1	D17004,M33384,BC032107,BC001836,X56932,BC062537,BC000514,AK130605,BC013230,BC004900,BC001675	GCCGGAAGGTGGTGGTCGTACGCTGTGAAGGCATCAACATTTCTGGCAATTTCTACAGAAACAAGT	ENSG00000142541	#N/A
-	chr19	ENSG00000142541	NA	+	END	54685301	54685370	AI627607	NA	GTAA	ENSG00000142541	#N/A
NR2F6	chr19	ENSG00000160113	NM_005234	-	CORE	17212574	17212480	BM853020,BE392656,BE267358,BG720905,BI835521,BE264884,BG332130,BE378391,BG821656,BG248683,BE796082,BG424701,BF206750	BC063018,BC002669	GTCCAACCGTGACTGCCAGATCGACCAGCACCACCGGAACCAGTGCCAGTACTGCCGTCTCAAGAAGTGCTTCCGGGTGGGCATGAGGAAGGAGG	ENSG00000160113	#N/A
-	chr19	ENSG00000160113	NA	-	END	17212574	17212476	CF145441	NA	GTGA	ENSG00000160113	#N/A
BRSK1	chr19	ENSG00000160469	NM_032430	+	CORE	60490394	60490479	NA	AL834275,AF479827,AB058714,AF479826	GTGGAGCGGGAGATCGCCATCCTGAAGCTCATCGAACACCCACATGTCCTCAAGCTCCACGACGTCTACGAGAACAAGAAATATTT	ENSG00000160469	#N/A
-	chr19	ENSG00000160469	NA	+	END	60490394	60490483	BI669059,BG715357	NA	GTAG	ENSG00000160469	#N/A
BCAM	chr19	ENSG00000187244	NM_005581	+	CORE	50015802	50015919	BX382680,BE562748,AW602150,BX361001,BE392522,CB306138,BX377329,BI964174,BI770279,AI688979,CD620868,BF877112,BE730799,BX377328,AA402646	BC050450,X83425	GCCGCCAGGGGAGCCAGGGCTGAGCCACTCGGGGTCGGAGCAACCAGAGCAGACCGGCCTTCTCATGGGAGGTGCCTCCGGAGGAGCCAGGGGTGGCAGCGGGGGCTTCGGAGACGAG	ENSG00000187244	#N/A
-	chr19	ENSG00000187244	NA	+	END	50015802	50015923	BE869413	NA	GTGG	ENSG00000187244	#N/A
DDX1	chr2	ENSG00000079785	NM_004939	+	CORE	15775087	15775147	BF701767,BM475941,BE784115,BQ932501,BE258556,BU165176,BE899520,BI255790,BQ881403,BU164873,BU176538,BI257642,BQ932180,BG471962,BG683037,BU167745,AU137978,BU165123,BU164717,BE778167,BG259152,BQ425503,CD109214,BI087150,BQ069230,BE256841,AA043056	BC012739,BC012132,BC053673,X70649	GGAGCTTCTGATAATTGGAGGTGTTGCAGCCCGGGATCAGCTCTCTGTTTTGGAAAATGGA	ENSG00000079785	#N/A
-	chr2	ENSG00000079785	NA	+	END	15775087	15775151	BM799860	NA	GTAA	ENSG00000079785	#N/A
PECR	chr2	ENSG00000115425	NM_018441	-	CORE	217118810	217118714	BF108369,CF552662,BI821118,BG774814,BG742349,BE550902,BG742350,AV652436	AF119841,AJ250303,AF232009,BC002529,AF212234	GCATTCTGGAGCTGCAAGAGCAGGTGTTTACAACCTCACCAAATCTTTAGCTTTGGAATGGGCCTGCAGTGGAATACGGATCAATTGTGTTGCCCCT	ENSG00000115425	#N/A
-	chr2	ENSG00000115425	NA	-	END	217118810	217118710	CD695431,CB163613	NA	GTAG	ENSG00000115425	#N/A
C2orf24	chr2	ENSG00000115649	NM_015680	-	CORE	220241468	220241407	BQ678355,BI023151,CD627205,BF932205,BF934825,BG822972,BM016065,BX325141,AL559464,BI912613,BG681630,AL550249,BE560173,BI769952,BI765940,BQ890561,BE292950,BI764556,AL530042,BG758960,CA454635,BF818775,BU172916,BI762266,AL548415,BI766723,CD627204,BI759799,BM7	AY007160,BC001393,AF151815,AK075274,BC012821	GATTGGCATCTCTACACTGACCCTCGGGAGATCTTTGAGGTGCTGAGCTGGTTGGAGAGCTG	ENSG00000115649	#N/A
-	chr2	ENSG00000115649	NA	-	END	220241468	220241403	BG470254	NA	GTAG	ENSG00000115649	#N/A
PTCD3	chr2	ENSG00000132300	NM_017952	+	CORE	86332311	86332400	CB159599,CB158197,H10930,BG697537,AA307997,BQ438944,BE252681,BF666657,CB163645	BC011832,BC001758,AL832520	GAGACCCTTTAAAGAGATCATCCTTCATCATTTATGATATAATGAATGAATTAATGGGAAAGAGATTTTCTCCAAAGGACCCGGATGATG	ENSG00000132300	#N/A
-	chr2	ENSG00000132300	NA	+	END	86332311	86332404	NA	AK000765	GCAT	ENSG00000132300	#N/A
EIF5B	chr2	ENSG00000158417	NM_015904	+	CORE	99636611	99636772	CD698775,AA587572,BF876469,AL528091,BF096133,BM792373,BM799265,AL528092,AW020238,CB110167,BE874452,R83170,CB111477,BF876462,CB129258,BI093443,BE699228,BM903810,BF954749	AF078035	TTTGTTGACATCGGAATAGTAACAAGTATTGAAATAAACCATAAACAAGTGGATGTTGCAAAAAAAGGACAAGAAGTTTGTGTAAAAATAGAACCTATCCCTGGTGAGTCACCCAAAATGTTTGGAAGACATTTTGAAGCTACAGATATTCTTGTTAGTAAG	ENSG00000158417	#N/A
-	chr2	ENSG00000158417	NA	+	END	99636611	99636776	BF954744	NA	GTAA	ENSG00000158417	#N/A
C2orf25	chr2	ENSG00000168288	NM_015702	-	CORE	150630230	150630144	CA426716,BQ010292,BE895398,BQ009209,BE079262,BM766866,CA418867,BU620111,BQ017004,AA428880,BE076817,BM747227,BQ439431,BG683815,AA812635,BU679547,BM757714,BM806628,BG683179,BE739651,BM758481,BM748307,BE748669,BX358684,BF028025,AW166570,BQ303218,BQ302953,AW3	BC022859,BC023995,BC000932,BC010894,AF161510,AF131802	TTCATCAATGGTGCTAAGGAAATTTGCTATGCTCTTCGAGCTGAGGGTTATTGGGCTGACTTTATTGACCCATCATCTGGTTTGGCA	ENSG00000168288	#N/A
-	chr2	ENSG00000168288	NA	-	END	150630230	150630140	CB162516	NA	GTGA	ENSG00000168288	#N/A
NPAS2	chr2	ENSG00000170485	NM_002518	+	CORE	101228642	101228734	AA516418,AA885624,AW008867,T15961,BI713498,BF941848,CB854396,AI989735,BG769520,AA401966,AI310356,N30194,BF477900,AI457979,BF055009,CD674280	AK128586,BX640699,BC051351,AK091939,U77970	GCTGTTGCTGAGCCAGCCCATCCAGCCCATGATGCCCGGGTCCTGTGACGCAAGGCAGCCCTCGGAAGTCAGCAGGACGGGACGGCAAGTCAA	ENSG00000170485	#N/A
-	chr2	ENSG00000170485	NA	+	END	101228642	101228738	BE140366,BM673994,BI713762	NA	GTAC	ENSG00000170485	#N/A
SGK2	chr20	ENSG00000101049	NM_170693	+	CORE	42890293	42890448	BX390604,BI763213,AI733685	AF186470,BC014037,AF169034	CCGCCCTTCTACAGCCAAGATGTATCCCAGATGTATGAGAACATTCTGCACCAGCCGCTACAGATCCCCGGAGGCCGGACAGTGGCCGCCTGTGACCTCCTGCAAAGCCTTCTCCACAAGGACCAGAGGCAGCGGCTGGGCTCCAAAGCAGACTTT	ENSG00000101049	#N/A
-	chr20	ENSG00000101049	NA	+	END	42890293	42890452	NA	BC006523	GTAG	ENSG00000101049	#N/A
-	chr20	ENSG00000124137	NA	-	CORE	45274586	45274514	BF736565	NA	TGTGGAAAGTCCTTTAAGAAGCGCTACACCTTCAAAATGCACCTGCTCACGCACATCCAGGCTGTTGCCAACC	#N/A	ENSG00000124137
ZNF335	chr20	ENSG00000124137	NM_022095	-	END	45274586	45274510	BG746488	AK026157,BC041331,AF395833	GCAG	#N/A	ENSG00000124137
MKKS	chr20	ENSG00000125863	NM_018848	-	CORE	10384451	10384276	BI667440,BQ641810,AW384923,BX433357,BE715432,BQ351248,CB141647,BG742334	BC028973,AL157427,AF221993,AK025741,AF221992	GAACACAGCCTATTGGATCCCTAGGCTCAATATGTCCTAATAGTTATGGAAGTGTGAAAGATGTGTGCACTGCAAAATTTGGCTCCAAACATTTTTTTCATCTTATTCCTAATGAAGCAACAATCTGCAGCTTGCTTCTCTGCAACAGAAATGACACTGCCTGGGATGAGCTGAAG	ENSG00000125863	#N/A
-	chr20	ENSG00000125863	NA	-	END	10384451	10384272	CD677822	NA	GTAG	ENSG00000125863	#N/A
LAMA5	chr20	ENSG00000130702	NM_005560	-	CORE	61595082	61594983	BX390467	AB067494	GCTGCCGGTGTGACATTGGCGGTGCACTGGGCCAGAGCTGTGAACCGAGGACGGGCGTCTGCCGGTGCCGCCCCAACACCCAGGGCCCCACCTGCAGCGA	ENSG00000130702	#N/A
-	chr20	ENSG00000130702	NA	-	END	61595082	61594979	BI766701	NA	GTGG	ENSG00000130702	#N/A
RBM39	chr20	ENSG00000131051	NM_004902	-	CORE	35035486	35035292	BQ890408,AA082203,BQ893325,BE070292,CD358380,BG764840,AL703397,BU075848,AA580738,AU139854,BQ061527,BI560565,BI261870,BU076103,AW993266,BQ435139,BE884843,AW387170,AU138096,AV763189,AL553768,BI598896,BE779113,CB215290,BG722845,BM827797,BI051530,BI553201,BX4	BX640714,BX640812,L10911,AL833168,BX537770,L10910,AK126158,BC008204	GAGGAAAAAAAGCAAGAGCAGAAGTCGTAGTCATGAACGAAAGAGAAGCAAAAGTAAGGAACGGAAGCGAAGTAGAGACAGAGAAAGGAAAAAGAGCAAAAGCCGTGAAAGAAAGCGAAGTAGAAGCAAAGAGAGGCGACGGAGCCGCTCAAGAAGTCGAGATCGAAGATTTAGAGGCCGCTACAGAAGTCCTTA	ENSG00000131051	#N/A
-	chr20	ENSG00000131051	NA	-	END	35035486	35035288	BQ310706	NA	GTAT	ENSG00000131051	#N/A
UQCRC1	chr3	ENSG00000010256	NM_003365	-	CORE	48601671	48601592	BE902439,CF131226,BG577252,BX379882,BE389502,AA356795,BG489976,BI835605,BG768774,BU517051,BM789553,BI113655,BI770880,BE274770,BG765242,BG186134,BX363705,BF031743,AW389251,BX379883,BG437645,BG769851,BI818670,BQ878924,BQ214110,BQ948398,BU169213,BU528811,BU8	AK129903,BC009586,L16842,D26485	GAAGCTGTCTCGTGCAGACTTGACCGAGTACCTCAGCACACATTACAAGGCCCCTCGAATGGTGCTGGCAGCAGCTGGAG	ENSG00000010256	#N/A
-	chr3	ENSG00000010256	NA	-	END	48601671	48601588	BG385397	NA	GTGA	ENSG00000010256	#N/A
UQCRC1	chr3	ENSG00000010256	NM_003365	-	CORE	48599146	48599003	CF131226,BG577252,BX379882,BG489976,BG768774,AI833219,BG186134,BX363705,BF031743,AW389251,BG769851,CD616959,BU169213,BU839697,CA455222,BM832022,BE315544,AI209145,BU507741,BE264429,BX332825,BM700041,BE613422,BM792631,BG678570,BM833632,CF127094,BG697194,AA8	AK129903,BC009586,L16842,D26485	ATCCGCCACCGTGATGATGCTCTACCTTTTGCCCACGTGGCCATTGCAGTAGAGGGTCCTGGCTGGGCCAGCCCGGACAATGTGGCCTTGCAAGTGGCCAATGCCATCATCGGCCACTATGACTGCACTTATGGTGGTGGCGTG	ENSG00000010256	#N/A
-	chr3	ENSG00000010256	NA	-	END	48599146	48598999	BQ581712,AW300777	NA	GTGA	ENSG00000010256	#N/A
PHLDB2	chr3	ENSG00000144824	NM_145753	+	CORE	112980283	112980393	H63748,AA113062,CD654495,CB142588	AJ496194,AK125555,AF506820	GAAAAAATTTCTGCATTGAAAAAGCAAGCCAATCACATTGTTCAGCAGGCTCAGAGAGAGCAAGATCATTTTGTGAAAGAAAAGAATAATTTAATAATGATGTTGCAAAGA	ENSG00000144824	#N/A
-	chr3	ENSG00000144824	NA	+	END	112980283	112980397	AA664288	NA	GTAA	ENSG00000144824	#N/A
FAM62C	chr3	ENSG00000158220	NM_031913	+	CORE	139508570	139508632	NA	AK125080	AGAAACCCTTTTGACTACCTGAATGGTGAATATCGAGCCAAAAAACTCTCCAGGTTTGCCAGA	#N/A	#N/A
-	chr3	ENSG00000158220	NA	+	END	139508570	139508636	NA	BC037292	GTGA	#N/A	#N/A
C3orf17	chr3	ENSG00000163608	NM_001025073	-	CORE	114053780	114053701	AL537045,BF172702,BM755001,BX425642,AA305278,BI831743,CB267488,CD685815,BU431086,AL558762,AA223833,AU135327,BM152568,AU135328,BI223140,BG700346,BI765548,BI912839	BC014673,AK024325,AL117573	GTTGAGCAATGTTTAAAGCGTTTGAAAAACATGAATTTGGAGGGCTCAATTCAAGACCTGTTTGAGTTGTTTTCTTCCAA	ENSG00000163608	#N/A
C3orf17	chr3	ENSG00000163608	NM_001025072	-	END	114053780	114053697	AL526185	BC056663	GTAA	ENSG00000163608	#N/A
TKT	chr3	ENSG00000163931	NM_001064	-	CORE	53221985	53221821	BE703363,BG491145,BQ638275,BU932679,BI260646,BE261086,BU171585,BQ217665,BU177161,AW327376,BE867425,BE830872,BG741358,AA161510,BQ436107,BF691519,BG252271,BQ949631,CB141280,AA214690,AA486054,BE830874,BQ640039,BI224242,BI255115,BF526694,BG913762,BQ674821,BQ3	BX647248,BC024026,X67688,U55017,L12711,BC002433,BX649193,AK093667,BC009970,AK057092,BC008615	ATAGCCACCCGCAAGGCCTACGGGCAGGCACTGGCCAAGCTGGGCCATGCCAGTGACCGCATCATCGCCCTGGATGGGGACACCAAAAATTCCACCTTCTCGGAGATCTTCAAAAAGGAGCACCCGGACCGCTTCATCGAGTGCTACATTGCTGAGCAGAACATG	ENSG00000163931	#N/A
-	chr3	ENSG00000163931	NA	-	END	53221985	53221817	BQ880672	NA	GTAG	ENSG00000163931	#N/A
PDHB	chr3	ENSG00000168291	NM_000925	-	CORE	58372874	58372783	CD700496,CF127470,BM352089,BM766436,AA227796,AL554436,AI266205,AA722986,CF454423,BE042638,BG775039,BM754726,BM016050,BG166501,BX113325,AL578252,BG741383,CF128470,BI909820,BG281725,AL577133,BM766288,AW768699,H87666,BM748030,AL580278,BU849577,BX330960,BQ690	BC001924,M34055,M34056,BC004115,BC000439,J03576,AL117618,M34479,X57778,M54788	GAACACATATAACTGTGGTTTCCCATTCAAGACCTGTGGGCCACTGCTTAGAAGCTGCAGCAGTGCTATCTAAAGAAGGAGTTGAATGTGAG	ENSG00000168291	#N/A
-	chr3	ENSG00000168291	NA	-	END	58372874	58372779	BG747836	NA	GTGA	ENSG00000168291	#N/A
ACAD9	chr3	ENSG00000177646	NM_014049	+	CORE	129942305	129942380	CD625144,BQ311050,CD625145,CD625143,BU528453,CF131751	AK130311,AK024012,AF327351,BC001817,BC013354,BC007970,AK022568	GTGGCCATGAACATCCTCAACAGCGGCCGGTTCAGCATGGGCAGCGTCGTGGCTGGGCTGCTCAAGAGATTGATTG	#N/A	#N/A
-	chr3	ENSG00000177646	NA	+	END	129942305	129942384	BE898322,BQ960770,BE898836,BE898507,BE742995,BE898829,BE271899	BC041572	GTAG	#N/A	#N/A
-	chr3	ENSG00000178038	NA	-	CORE	46685408	46685216	NA	AK074118	GCAGTCTGGCAGTGGAAGGTGACCTGGGCTGTTCACCAGGCCCTGCATGGGAAGAAGGACTTCCCCGTGCTGGGGGCTGGCCTGGAGCCCTCCCAGCCTCCCGACTGCCGCTGCGCAGAATATACCTTCCAGGCAGAGGGCCGGCTCTGCCAGGCCACCTACGAGGGCGAGTGGTGCAGGGGCCGGCCCCACG	#N/A	ENSG00000178038
ALS2CL	chr3	ENSG00000178038	NM_147129	-	END	46685408	46685212	BM043564	BC042906,BC061883,AL832203,AL832132	GCAA	#N/A	ENSG00000178038
-	chr3	ENSG00000178038	NA	-	CORE	46683680	46683586	NA	AL832132	CTTCGGCATCCGCCTGCTGCCCCAGGCCTCTGAGGACAAGTTCGACTGTTACAAGTGTCACTGGCGAGAAGGCAGCATGTGTGGCTACGGCATCT	#N/A	ENSG00000178038
ALS2CL	chr3	ENSG00000178038	NM_147129	-	END	46683680	46683582	BM043564	BC042906,BC061883,AL832203,AK074118	GTGA	#N/A	ENSG00000178038
-	chr3	ENSG00000182923	NA	+	CORE	135535047	135535111	BX509478	NA	TTGCCAAAACAAAGGGGATTTGGTGATGGAGGCTTTGTTAGAAGGAATACAAAATCGAGGGCATG	#N/A	ENSG00000182923
CEP63	chr3	ENSG00000182923	NM_001042400	+	END	135535047	135535115	BI461093,BI561425,AL558825,AU135053,BI226426,BI760002,BM503794,BX335370,CB125999,BX402813,BM505100,BG570272,BX340713,BG719374,BE514467,BG898901	BC014050,AK023448,AK023738,AK056465	GTGG	#N/A	ENSG00000182923
N4BP2	chr4	ENSG00000078177	NM_018177	+	CORE	40021927	40022012	NA	AB037834,AY267013	GGTCTCTAACAGTTGAAGATTGTGTGGTTCATATAGATCTGAATCTGGCGAAAGTGATTCATGAGAAATGGAAAGAATCTGTAATG	ENSG00000078177	#N/A
-	chr4	ENSG00000078177	NA	+	END	40021927	40022016	BX409876	NA	GTTG	ENSG00000078177	#N/A
ADH6	chr4	ENSG00000172955	NM_000672	-	CORE	100590053	100589966	BQ646122,BX497498,BI765607,AV691762	AK092768,BC039065	GTGACAAAGTTATCACACTCTTTCTGCCACAGTGTGGAGAATGTACCTCTTGCCTGAATTCTGAGGGCAATTTTTGTATACAATTCAA	ENSG00000172955	#N/A
-	chr4	ENSG00000172955	NA	-	END	100590053	100589962	AV698066	NA	GTAA	ENSG00000172955	#N/A
-	chr5	ENSG00000049656	NA	-	CORE	1384736	1384656	BF037474	BC016399	CTTCTCTTTGATTTCCTGGCCTTTAAAAATGACATCAGTTTCTGGAAGAAGAAGAAGAGCATGATCGGCATGTCCACCAAG	#N/A	ENSG00000049656
CLPTM1L	chr5	ENSG00000049656	NM_030782	-	END	1384736	1384652	BF854346,CF272294,BM821294,BG823409,BQ961892,BG387289,BI254170,BM823769,BI258144,BE798880,BM795189,BM739554,BE873567,AL556856,CB215803,AA114004,BI160542,BG437024,BE745866,BQ215690,BF854344,BQ898751,BE090335,BE395723,CF272466,AA836524,BX480145,BQ228272,CD1	AB045223,BC025305,AK027306	GCAG	#N/A	ENSG00000049656
-	chr5	ENSG00000134987	NA	+	CORE	110516612	110516728	NA	AL832494	ATATGGATATTTGATGGTCCTACAGGTGAAGGCCGACTTTTGAGATTCAGAATGGGTCATAGTGCTCCTCTTACCAATATCAGATATTATGGACAGAATGGACAGCAGATTCTAAGT	#N/A	ENSG00000134987
WDR36	chr5	ENSG00000134987	NM_139281	+	END	110516612	110516732	BM453755,BM470802	AK074202,AK095312	GCAA	#N/A	ENSG00000134987
-	chr5	ENSG00000145723	NA	-	CORE	102518829	102518640	AL706071,H23481,CD689337,BI518847	NA	AAAAAAAGCTGTTTTATGTTGGAAAAGACAGAAAACAAAATCGTTTGGTAATTGTTTCAGAAGAGGAAAAAAAGAAAGTCTTAAGAGAATGCCATGAAAATGACAGTGGAGCTCATCATGGTATATCCAGGACCCTCACTCTGGTAGAATCCAATTATTATTGGACATCTGTGACCAATGATGTCAAACA	#N/A	ENSG00000145723
FLJ20125	chr5	ENSG00000145723	NM_017676	-	END	102518829	102518636	CD109781,AL694434,BX502151,W39050,CB986467,BI765506,AL711088	BC015325,AK000132	GTGG	#N/A	ENSG00000145723
ITGA1	chr5	ENSG00000152684	NM_181501	+	CORE	52232047	52232183	BG562950,BX495220	X68742	ATTTGCAGTACCGTGTCACCCTAGATTCACTAAGACAAATATCACGAAGTTTTTTCTCTGGAACTCAAGAGAGAAAGGTTCAAAGGAACATCACAGTTCGAAAATCAGAATGCACTAAGCACTCCTTCTACATGTTG	ENSG00000152684	#N/A
-	chr5	ENSG00000152684	NA	+	END	52232047	52232187	NA	BC050277	GCAA	ENSG00000152684	#N/A
ABLIM3	chr5	ENSG00000173210	NM_014945	+	CORE	148659432	148659492	BI547864,BM809124,BM808628,BU189650,AI333548	BC014463,BC001665,AL833021,AB020650	ACACCCAGCGCAGACCTCTTCCACTACGACAGCATGAACGCAGTCAACTGGGGCATGCGAG	ENSG00000173210	#N/A
-	chr5	ENSG00000173210	NA	+	END	148659432	148659496	BQ009473,AA450236,AA079730	NA	GTGA	ENSG00000173210	#N/A
CCNC	chr6	ENSG00000112237	NM_005190	-	CORE	100052022	100051971	AL711307,BU177318,AL708490,BM838863,BM757427,BU164664,AU280380,BI115061,BG751089,AU120698,AA369522,BE315410,BE296180,CD690316,BI755304,BG575582,BX361416,BX357447,BI459854,BX509616,BE735157,BM751514,AL708254,AU140039,AU133761,BQ437956,BM788069,BI549530,BU1	BC050726,BC010135,BC056153,BC041123,AB125137,M74091,BC030159	GAATTTGGAGTAGTTTCAAATACAAGATTGATTGCTGCTGCTACTTCTGTAT	ENSG00000112237	#N/A
-	chr6	ENSG00000112237	NA	-	END	100052022	100051967	W74306,AV652489	NA	GTAA	ENSG00000112237	#N/A
-	chr6	ENSG00000124593	NA	+	CORE	41803825	41803925	CA336443,CF123965,BE674983,BF090547,R22205,AW591893,BF090810,BE336777,CD686580,BM850745,R22192,BF090728,R22259	NA	GAACTTGATACTAAATTTGGGACTCTTTGCTGCGGGAGTTTGGCTGGCCAGGAACTTGAGTGACATTGACCTCATGGCACCTCAGCCAGGGGTGTAGCCAA	#N/A	ENSG00000124593
C6orf49	chr6	ENSG00000124593	NM_013397	+	END	41803825	41803929	BE304343,BF090528,CB136707,CB108664,CD242052,BE702844,AA553702,H12513,AV755009,BE936513,BM784962,BE936523,N31559,BE763706,BF090561,BE763648,BF238719,BM766062,N76396,BU941291,BE732566,CB110766,CF124729,CD679312,BF090535,BM904024,CB160604,AV702915,BE733871,	BC022274,AL137721,AK057184,BC015975,BC018624,BC027896,L34839,AJ420506	GTAG	#N/A	ENSG00000124593
KIAA1009	chr6	ENSG00000135315	NM_014895	-	CORE	84880662	84880529	NA	AB023226	AAATCTTATCTGGAACAAAACTCATCAAGCCTGCAGCTTTGGATAAACCAGCTCACAAAACTGAAAGTTGCCTGTCTACTCGTAAGAAGTCTGAAAATCCCACAGAAACTGATTCCTGTATTCAGTTTCAGACT	#N/A	ENSG00000135315
-	chr6	ENSG00000135315	NA	-	END	84880662	84880525	NA	BC063632,AK023613	GTAG	#N/A	ENSG00000135315
-	chr6	ENSG00000135317	NA	-	CORE	86252540	86252430	NA	AK095380	GTGCTGAAGTTAGAATTGAAGCAAATCAGAGAGCAACAAGATCTTTTATTTCGTTTTATGAACTTTCTGAAACAAGAAGGCGCAGTGCACGTGTTGCAGTTTTGTTTGACT	#N/A	ENSG00000135317
SNX14	chr6	ENSG00000135317	NM_020468	-	END	86252540	86252426	BM749541,BQ636460,BE177400,BX499091,BE142819	AK026479,AK000362,BC046520,AY044865,BC005110	GTGG	#N/A	ENSG00000135317
MICAL1	chr6	ENSG00000135596	NM_022765	-	CORE	109811571	109811498	BG774861,AI913070,CA448144,BE773583,BE773534,BE811461,BX445520,AA130868,BU552443,BM702005,BX420992,AI914077,BE646486,AA994686,CD365133,BM677041,AI361743,AU149420,BE676455,AA827782,BE811449,BU732130,BU620228,CB066994,BE811347,BG151517,BE773537,BQ637149,AI2	BC042144,BC052983,AK021999,AK025392,BC009972,AB048948,BC036514,AL122098	GGTGCAGGAATTGAATCTGGAGGAGAAACAGTGGCAGCTGGACCAGGAGCTACGAGGCTACATGAACCGGGAAG	ENSG00000135596	#N/A
-	chr6	ENSG00000135596	NA	-	END	109811571	109811494	BE773521,BM151024	NA	GTAG	ENSG00000135596	#N/A
HMGA1	chr6	ENSG00000137309	NM_002131	+	CORE	34258100	34258150	BU855313,BQ688150,BG774156,BE254303,BG829535,CB124957,AA480128,BE256440,CB114165,BG471652,BU557034,BE278049,BQ691505,BQ923770,BU845225,AI417600,BG491446,BG722110,BG395513,BE261141,BG471081,AI742040,AI806842,BM920435,BE906591,BM762697,BG749213,BI193206,AU1	X14958,M23615,X14957,M23618,BC063434,M23616,BC015789,BT006774,M23619,AK130027,M23614,BC008832,BC004924,M23617	AAAACCACCACAACTCCAGGAAGGAAACCAAGGGGCAGACCCAAAAAACTG	ENSG00000137309	#N/A
-	chr6	ENSG00000137309	NA	+	END	34258100	34258154	BM845429,CB123613	NA	GTAG	ENSG00000137309	#N/A
FLOT1	chr6	ENSG00000137312	NM_005803	-	CORE	30804658	30804613	AI192423,CB530059,AA371702,CD515840,H40730,BG619252,CD621224,BG506503,BM759683,BG955370,BQ327950,BG874447,BI084656,AA455790,AL582692,BG291455,BF836065,BE019535,BM688926,BI084279,BQ376903,BI084922,BQ317823,BG877289,BQ319298,BM705054,AW389746,H52771,BQ37666	AF089750,BT007077,BC001146,AF085357,AK000816	GTCCCAACTAATTATGCAGGCGGAGGCAGAAGCCGCGTCTGTGCGG	ENSG00000137312	#N/A
-	chr6	ENSG00000137312	NA	-	END	30804658	30804609	BF340622	NA	GTGA	ENSG00000137312	#N/A
VPS41	chr7	ENSG00000006715	NM_014396	-	CORE	38522501	38522365	BM711021,BI759200,AA143558,BU579539,BM763880,CD171693,BM695595	AK026848,U87281,U87309,L40398,AF135593,BX648347,AK074325,BC044851	CATTTATTACTGGCTTGTTAAACAACATTGGCACACATGTTGACCCAATTCTACTGATTCACCGTATTAAGGAAGGAATGGAGATCCCCAATTTGAGAGATTCCTTGGTTAAAATTCTGCAAGACTACAATTTGCAA	ENSG00000006715	#N/A
-	chr7	ENSG00000006715	NA	-	END	38522501	38522361	AA369856	NA	GTAA	ENSG00000006715	#N/A
PMPCB	chr7	ENSG00000105819	NM_004279	+	CORE	102513034	102513109	BU685391,BF059438,BI712116,AA916968,BQ325475,AA806393,BM979970,BF062859,AA837954,BF197637,BM929907,AA745028,BU629945,AA131117,CF142323,AI624858,AU150558,AI034153,BM995830,BF001973,BF431130,AW299817,AI768598,AA181782,AI864982,BF438567,AI478435,BU687263,AI9	AK000994,BC014079	GCTGTGAATGCTGAGACAATTCGAGAAGTATGTACCAAATACATTTATAATAGGAGTCCAGCTATTGCTGCTGTTG	ENSG00000105819	#N/A
-	chr7	ENSG00000105819	NA	+	END	102513034	102513113	BQ021474	NA	GTAA	ENSG00000105819	#N/A
-	chr7	ENSG00000105855	NA	+	CORE	20162990	20163232	BM745647,BM760896,BM760166,BM739815,BM760952,BM754790,BM759177,BM745694,BM747334,BM760098,BM752018,BM759987	NA	GAGCCGAAGCTAATTTTATGCTGAAAGTTCATCCTCTGAAGAAATATCCTGTGGATCTTTATTATCTTGTTGATGTCTCAGCATCAATGCACAATAATATAGAAAAATTAAATTCCGTTGGAAACGATTTATCTAGAAAAATGGCATTTTTCTCCCGTGACTTTCGTCTTGGATTTGGCTCATACGTTGATAAAACAGTTTCACCATACATTAGCATCCACCCCGAAAGGATTCATAATCAAT	ENSG00000105855	#N/A
ITGB8	chr7	ENSG00000105855	NM_002214	+	END	20162990	20163236	AW367936	M73780,BT006739,BC002630	GCAG	ENSG00000105855	#N/A
NSUN5C	chr7	ENSG00000106133	NM_148936	-	CORE	71831464	71831324	AI953094,BP431002,BM466324,BG755176,BM701813,AI524253,BM795018,AI949119,CD637532,CD676348,BM855565,BM852254,AW575486,BU738161,AU151587,BE744708,AW405789,CK003229,BQ961652,AI565668	AK021688,AF416611,BC007488,AF420250	GCTAGCTCCCGCCCTGCCTGCCCGGCCCCACCGAGGCCTGAGCACGTTCCCGGGTGCCGAGCACTGCCTCCGGGCTTCCCCCAAGACCACGCTTAGCGGTGGCTTCTTCGTTGCTGTAATTGAACGGGTCGAGATGCCGAC	ENSG00000106133	#N/A
-	chr7	ENSG00000106133	NA	-	END	71831464	71831320	AW402545	NA	GTGA	ENSG00000106133	#N/A
AGR2	chr7	ENSG00000106541	NM_006408	-	CORE	16578980	16578897	BM850610,AA582017,BM791009,BM766940,BM798731,BM768970,BI763228,BM829359,AW582421,AW272720,BX387240,BM795284,BM831316,CB163073,BM769952,AW073291,BM768900,BM851580,BM790751,BM790827,BM006784,BM817824,BM768833,BM006356,BM770042,CB144392,BQ893279,BM790204,BM8	BT007048	ACCCATCTCTGACAGTTAGAGCCGATATCACTGGAAGATATTCAAATCGTCTCTATGCTTACGAACCTGCAGATACAGCTCTGT	ENSG00000106541	#N/A
-	chr7	ENSG00000106541	NA	-	END	16578980	16578893	BF801670	NA	GTAA	ENSG00000106541	#N/A
C7orf28A	chr7	ENSG00000122674	NM_015622	+	CORE	5689063	5689238	CB158530,CB123275,CB134419,BQ439500,BM741687,AW997044,BU166735,AW996972,BI259025,BG679048,BI669420,CB115736,BG703836,AL554597,BM479623,AW996815,BG431675,BQ938093	AF151801	TATTTGCAAACGCTACATTTGCAGTCATGTGACCTACTTGACATTTTTGGTGGAATCAGCTTCTTCCCGTTGGATAAAATGACTTATTTGAAAATCCAGTCCTTTATTAATAGAATGGAGGAAAGCCTGAATATAGTCAAATACACTGCTTTTCTCTATAACGATCAGCTCATCTG	ENSG00000122674	#N/A
-	chr7	ENSG00000122674	NA	+	END	5689063	5689242	BM718523	NA	GTAG	ENSG00000122674	#N/A
CASD1	chr7	ENSG00000127995	NM_022900	+	CORE	93790874	93790975	BU620525	AK024866,BC063284,AK123866,AF397424,BC050313,AK025532	GGTGCATTTGAGAAGATCTTTTCTCTTTGGCCATTGTCCAAGTGTTTTGAACTGAAAGGGAATGTATATGAATGGTGGTTCAGATGGAGGTTAGACCGTTAT	ENSG00000127995	#N/A
-	chr7	ENSG00000127995	NA	+	END	93790874	93790979	NA	AF355594	GTAT	ENSG00000127995	#N/A
C7orf28B	chr7	ENSG00000146574	NM_198097	-	CORE	6603909	6603734	CB158530,CB123275,CB134419,BQ439500,BM741687,AW997044,BU166735,AW996972,BI259025,BX369473,BG679048,BI669420,CB115736,BG703836,AL554597,BM479623,AW996815,BG431675,BQ938093	AL050215,BC010130	TATTTGCAAACGCTACATTTGCAGTCATGTGACCTACTTGACATTTTTGGTGGAATCAGCTTCTTCCCGTTGGATAAAATGACTTATTTGAAAATCCAGTCCTTTATTAATAGAATGGAGGAAAGCCTGAATATAGTCAAATACACTGCTTTTCTCTATAACGATCAGCTCATCTG	ENSG00000146574	#N/A
-	chr7	ENSG00000146574	NA	-	END	6603909	6603730	BM718523	NA	GTAG	ENSG00000146574	#N/A
C7orf43	chr7	ENSG00000146826	NM_018275	-	CORE	99365569	99365406	AU133700	AK001787,BC002749,BC015722,AK054872	CCTGCCCAGTGTCCGCTTGGACCGCCCGTGTTTTGTGATGACCGCTTCTTGTAAGTCCCCTGTTCGGACCTACGAGCGTTTCACTGTCACCTACACGCTGCTTAACAATCTCCAAGACTTCCTTGCTGTGAGGCTCGTGTGGACCCCAGAGCATGCACAGGCTG	ENSG00000146826	#N/A
-	chr7	ENSG00000146826	NA	-	END	99365569	99365402	BG979770	NA	GTAG	ENSG00000146826	#N/A
CLDN12	chr7	ENSG00000157224	NM_012129	+	CORE	89646862	89646951	BI602797,CD642689,CK000579,CB985359,BX496398,BI602303,BM152596	AL136770	GCTCAGATTATTGCTACTCTGTATTCAGATCTTCATGTGTCTCTTCTAAGCTGAATAAAGCTGTTTTGGAACTGTCAGGTACCTCAAAGC	ENSG00000157224	#N/A
-	chr7	ENSG00000157224	NA	+	END	89646862	89646955	BM153825	NA	GTAA	ENSG00000157224	#N/A
COL1A2	chr7	ENSG00000164692	NM_000089	+	CORE	93650663	93650761	CD607491,AI751854,CD607498,CD607487,CD644307,CD607490,CD607484,CD607465,CD607488,CD607493,CD607468,CD607492,CD607496,CD607472,BU625674,CD607467,CD607466,CD607471,CD607469,CD607462,AI751606,CD607461,AI752118,CD607458,CD607446,CD607485,CD607460,CD607464,BE8	BC054498,Z74616,Y00724,J03464	GGTGAAATTGGAGCTGTTGGTAACGCTGGTCCTGCTGGTCCCGCCGGTCCCCGTGGTGAAGTGGGTCTTCCAGGCCTCTCCGGCCCCGTTGGACCTCCT	ENSG00000164692	#N/A
-	chr7	ENSG00000164692	NA	+	END	93650663	93650765	BG939159	NA	GTAA	ENSG00000164692	#N/A
COL1A2	chr7	ENSG00000164692	NM_000089	+	CORE	93651761	93651868	AI751985,CD607491,AA853793,CD607487,CD607484,CD607493,CD607497,CD607492,CD607496,AA853449,BQ350078,CA406983,CD607448,AI752440,CD607446,CD607485,CD607486,CD656983,CF124956	BC054498,Z74616,Y00724,J03464	GGCTCTGCTGGGCCCCAAGGTCCTCCTGGTCCCAGTGGTGAAGAAGGAAAGAGAGGCCCTAATGGGGAAGCTGGATCTGCCGGCCCTCCAGGACCTCCTGGGCTGAGA	ENSG00000164692	#N/A
-	chr7	ENSG00000164692	NA	+	END	93651761	93651872	CD644307	NA	GTAG	ENSG00000164692	#N/A
RASL2	chr7	ENSG00000170667	NA	-	CORE	101694198	101694029	BI906468,AA077229,BI918171,CF264879,BI907865,BI910228,BI522597,AA077669,CB112750,BM018652,BX460439	AK026441,AY029206,AK025420,AK093486	AGCTGGACCTGCAGCGGACGCTGAGTTTGCAGGCGCCACCTGTGAAGGAGGGGCCACTCTTCATCCACAGGACCAAGGGCAAGGGCCCCCTCATGTCCTCCTCCTTCAAGAAGCTCTACTTCTCCCTCACTACCGAGGCCCTCAGCTTCGCGAAGACGCCCAGCTCCAAG	ENSG00000170667	#N/A
-	chr7	ENSG00000170667	NA	-	END	101694198	101694025	BM016904	NA	GTGG	ENSG00000170667	#N/A
PABPC1	chr8	ENSG00000070756	NM_002568	-	CORE	101674484	101674400	BE181981,BI860864,BQ637206,AU153604,BM792171,BG753999,BM786815,BM915967,BU665018,AW360839,BU784427,BG502772,AW510382,AI669407,BQ424926,BU730800,BE018112,AW169515,AA417222,BQ421682,AA581860,AI061469,AI744957,CB528485,BU074145,BF155905,AI460110,BG389554,BM2	BC015958,Y00345,BC023217,BC041863,AK130523,BC023520,AK095194,Z48501	CCTGCTGTTCATGTACAAGGTCAGGAACCTTTGACTGCTTCCATGTTGGCATCTGCCCCTCCTCAAGAGCAAAAGCAAATGTTGG	ENSG00000070756	#N/A
-	chr8	ENSG00000070756	NA	-	END	101674484	101674396	AW370174	NA	GTGA	ENSG00000070756	#N/A
NUDCD1	chr8	ENSG00000120526	NM_032869	-	CORE	110239942	110239817	BM823799,BM790249,BM787819,BX336065,BE877748,AW997233,BM839990	BC000967,AK027897,BC043406,AF283301,BC031258,AF283302,AL832317	AATCCAAATCCAGATAAAGAAAAACCACCTTGCAATGCTCAAGAGTTAGAAGAATGTGATATTTTCTTTGAAGAGAGCTCCAGTTTATGCAGATTTGATGGCAATACATTAAAAACTACTCATGTG	ENSG00000120526	#N/A
-	chr8	ENSG00000120526	NA	-	END	110239942	110239813	BM834531	NA	GTAA	ENSG00000120526	#N/A
-	chr8	ENSG00000120899	NA	+	CORE	27316549	27316629	AA323469	NA	AAAGGGGAGAAAATCAATGTAGCTGTCAAGACCTGCAAGAAAGACTGCACTCTGGACAACAAGGAGAAGTTCATGAGCGAG	#N/A	ENSG00000120899
PTK2B	chr8	ENSG00000120899	NM_004103	+	END	27316549	27316633	BM478009	AK128371,L49207,S80542,BC042599,U33284,BC036651,U43522	GCAG	#N/A	ENSG00000120899
-	chr8	ENSG00000156170	NA	+	CORE	96000806	96000905	BM755491	NA	GAAACGGGATTATGAAGGTTATTTATGCTCCCTGCTGCTCCCTGCAGAATCCCGAAGCTCTGTTTTTGCACTGAGGGCCTTTAATGTGGAACTGGCTCAG	#N/A	ENSG00000156170
C8orf38	chr8	ENSG00000156170	NM_152416	+	END	96000806	96000909	BX279984	BC028166	GCTG	#N/A	ENSG00000156170
FABP5	chr8	ENSG00000164687	NM_001444	+	CORE	82246070	82246171	AI150857,AW805855,CB108946,BM695640,F06787,BF341608,AI080481,BU783805,BE550723,AV724494,CD677981,BM712171,AA931982,BG180691,AI203568,AA888427,BU953222,AI131434,BM695742,CB124107,CD679571,AA994544,BG168846,BM791091,H00627,AW805857,BM314523,BF726770,BF09430	M94856,BT007449,BC019385	ACTGTCTGCAACTTTACAGATGGTGCATTGGTTCAGCATCAGGAGTGGGATGGGAAGGAAAGCACAATAACAAGAAAATTGAAAGATGGGAAATTAGTGGTG	ENSG00000164687	#N/A
-	chr8	ENSG00000164687	NA	+	END	82246070	82246175	AI857611	NA	GTAA	ENSG00000164687	#N/A
-	chr8	ENSG00000170631	NA	-	CORE	146010462	146010414	NA	BC004480	GCCAAATAGTTGCATCACATGTATCTAATCCGAGAGTCTCATGCTTCTG	#N/A	ENSG00000170631
ZNF34	chr8	ENSG00000170631	NM_030580	-	END	146010462	146010410	BU159236	AL833814,AK096508	GTAG	#N/A	ENSG00000170631
ADAM2	chr8	ENSG00000183053	NA	-	CORE	39340846	39340736	NA	BC042979	ATTTGCAATGAACATTTCCATTGTCAATGTGATCCTGGTTATGCTCCTCCAGATTGTGAGCCAGCAATGTCATCACCAGGAGGAAGTATCAATGATGGATTTTGGCTTACA	#N/A	ENSG00000183053
-	chr8	ENSG00000183053	NA	-	END	39340846	39340732	NA	X89657,BC025386,AJ005372,X89655,X89654	GTAG	#N/A	ENSG00000183053
SLC44A1	chr9	ENSG00000070214	NM_080546	+	CORE	103527541	103527621	R17137,BE787530,BQ721742,AI635849,AU136229,AU143116,AU133344,AU119372,AW408761	AK124926,BC049203,AK022549,BC018213,AJ272365	GAGTTTGTGGAAAACAGTAGGAAAGCAATGAAAGAAGCTGGTAAGGGAGGCGTCGCTGATTCCAGAGAGCTAAAGCCGATG	ENSG00000070214	#N/A
-	chr9	ENSG00000070214	NA	+	END	103527541	103527625	CK002435	NA	GTAG	ENSG00000070214	#N/A
ODF2	chr9	ENSG00000136811	NM_002540,NM_153437	+	CORE	126611237	126611366	BQ896996,BI825445,CD359207,BI832002,AL539554,BI829084,BE799070,BE271502,AW606786,AW603409,BM787877,BI826536,BU188869	BC010629,AF012549,AF053970,AK093367,AY366499,AY319414	ACTTCAGAAGAAACACCTACAACAGGAGAAGGAGTGCCTCATGTCCAAGCTGGTGGAGGCGGAAATGGATGGGGCTGCGGCTGCCAAGCAGGTCATGGCCTTGAAGGATACCATCGGGAAGCTGAAAACA	ENSG00000136811	#N/A
-	chr9	ENSG00000136811	NA	+	END	126611237	126611370	BQ226625	NA	GTAG	ENSG00000136811	#N/A
AK3	chr9	ENSG00000147853	NM_016282	-	CORE	4708537	4708419	R70844,BQ650443,AV704895,AA194688,BX335776,BI550730,BM825799,BG705248,BG687423,BI553912,BF171850,AA007279,AA165658,CD643791,CK141547,CD654125,BG619950,CB265871,BQ367213,AA476639,BQ694111,H65871	AB021870,AK001553,AK098205,BC013771,AF086913,AF100785,AK001951,AK124824,AK027534,AF183419	GGCATTGATGACCTGACTGGGGAGCCTCTCATTCAGCGTGAGGATGATAAACCAGAGACGGTTATCAAGAGACTAAAGGCTTATGAAGACCAAACAAAGCCAGTCCTGGAATATTACCA	ENSG00000147853	#N/A
-	chr9	ENSG00000147853	NA	-	END	4708537	4708415	BG698420,AV707926	NA	GTGA	ENSG00000147853	#N/A
-	chr9	ENSG00000148358	NA	+	CORE	128215623	128215698	NA	BC030147	GATGAAGATGTGAATTACTGTATTTTAAAGAAACAGTCTGTCTCTGTCACCCTTTTAATCCTAGACATCTCCAGAA	#N/A	ENSG00000148358
GPR107	chr9	ENSG00000148358	NM_020960	+	END	128215623	128215702	BE070337,BF743193,AL530140,BE273130,BM788047,AL555568,BE311851	AF376725,AL834359,BC039728,AK026244	GTGA	#N/A	ENSG00000148358
LOC158381	chr9	ENSG00000179766	NM_001029857	+	CORE	35398924	35399000	BI559666	BC035229	AAATTCCATGGAATTATAGTTGGTCTACTCTGCAATGTCTCTATTTAAAAGCCCAAGTGAGGACAGACAAGATGAAC	ENSG00000179766	#N/A
-	chr9	ENSG00000179766	NA	+	END	35398924	35399004	NA	BC047452	GTAG	ENSG00000179766	#N/A
-	chrX	ENSG00000122145	NA	+	CORE	78034433	78034609	NA	AK097514	AAAAACAACCTAAGACAGAGCCCTCAACATCTGCTTCCTCTGGCTGCGGCAGCGACAGCGGCTACGGCAACAGCTCTGAAAGTCTGGAAGAGAAAGATATTCAAATGGAGCTTCAAGGATCTGAACTGTGGAAAAGATTCCATGACATCGGGACTGAGATGATCATTACTAAAGCGG	#N/A	ENSG00000122145
TBX22	chrX	ENSG00000122145	NM_016954	+	END	78034433	78034613	NA	BC014194,AY035371	GCAG	#N/A	ENSG00000122145
-	chrX	ENSG00000130119	NA	+	CORE	53533359	53533462	BG473775	NA	CCTGCAAAGCAAAATGGGAAGAAAGCAACCTCCAAAGTGCCCTCTGCACCTCATTTTGTTCACCCCAATGATCATGCCAATCGAGAGGCTGAATTAAAGAAGAA	#N/A	ENSG00000130119
GNL3L	chrX	ENSG00000130119	NM_019067	+	END	53533359	53533466	BQ918386,BQ641560,AW246388,BF027168,BQ680578,BE379266,BI089635,AU129358,BM836760,BE729082,CD705291,BQ962185,BE276805,BI260631,BI224445,BE389205,BQ933136,BE313344,BQ949413,AU280486	AK001475,BC011720,BC003603	GTGG	#N/A	ENSG00000130119
ASMTL	chrX	ENSG00000169093	NM_004192	-	CORE	1196725	1196617	BI765741,BU846406,BG388065,BM785581,CB149723,BM686529,BX386997,BM827826,CF122029,BM828419,BE394631,BE616782,BG749885,BU191682,BU855747,BG577261,AU120171,BF305187,BE293278,BX344463,BG758205,BU526491,CB153035,BU845813,BM791328,BQ376886,BF304479,BE616312,CF5	BC002508,AK090498	ACCATCAGCTGGACACCAGGGTCTCGGAATTCTACGAGGAAACGAAGGTGAAGTTCTCGGAGCTGTCCGAGGAGCTGCTCTGGGAATACGTCCACAGCGGGGAGCCCAT	ENSG00000169093	#N/A
-	chrX	ENSG00000169093	NA	-	END	1196725	1196613	BM833799,CB112119	NA	GTGA	ENSG00000169093	#N/A

## Sheet: A5E, major proximal tandems
Human A5E"Delta"4 exons, which are predominantly spliced at the proximal (downstream) donor
Chr	Ensembl ID	Form	Start	End
chr1	ENSG00000116219	CORE	16404270	16404007
chr1	ENSG00000116219	END	16404270	16404003
chr1	ENSG00000116679	CORE	182508856	182508734
chr1	ENSG00000116679	END	182508856	182508730
chr1	ENSG00000121481	CORE	182300092	182300248
chr1	ENSG00000121481	END	182300092	182300252
chr1	ENSG00000135747	CORE	244149563	244149441
chr1	ENSG00000135747	END	244149563	244149437
chr1	ENSG00000137941	CORE	83809670	83809527
chr1	ENSG00000137941	END	83809670	83809523
chr1	ENSG00000143498	CORE	219818198	219818080
chr1	ENSG00000143498	END	219818198	219818076
chr1	ENSG00000157911	END	2209710	2209304
chr1	ENSG00000157911	CORE	2209710	2209308
chr1	ENSG00000164010	CORE	42714697	42714725
chr1	ENSG00000164010	END	42714697	42714729
chr11	ENSG00000020922	CORE	93907403	93907247
chr11	ENSG00000020922	END	93907403	93907243
chr11	ENSG00000086205	CORE	49139788	49139711
chr11	ENSG00000086205	END	49139788	49139707
chr11	ENSG00000109917	CORE	116193289	116193227
chr11	ENSG00000109917	END	116193289	116193223
chr11	ENSG00000137502	CORE	82425120	82424941
chr11	ENSG00000137502	END	82425120	82424937
chr11	ENSG00000165915	CORE	47400637	47400765
chr11	ENSG00000165915	END	47400637	47400769
chr11	ENSG00000167791	END	67065547	67065373
chr11	ENSG00000167791	CORE	67065547	67065377
chr11	ENSG00000172613	CORE	66938942	66939002
chr11	ENSG00000172613	END	66938942	66939006
chr11	ENSG00000173442	CORE	65123889	65123953
chr11	ENSG00000173442	END	65123889	65123957
chr12	ENSG00000135108	CORE	116024555	116024413
chr12	ENSG00000135108	END	116024555	116024409
chr12	ENSG00000139725	CORE	120617218	120617088
chr12	ENSG00000139725	END	120617218	120617084
chr14	ENSG00000100865	CORE	100812275	100812150
chr14	ENSG00000100865	END	100812275	100812146
chr16	ENSG00000131797	CORE	31750537	31750744
chr16	ENSG00000131797	END	31750537	31750748
chr16	ENSG00000149929	CORE	30044421	30044305
chr16	ENSG00000149929	END	30044421	30044301
chr17	ENSG00000109066	CORE	73383462	73383554
chr17	ENSG00000109066	END	73383462	73383558
chr17	ENSG00000109111	CORE	27172755	27172828
chr17	ENSG00000109111	END	27172755	27172832
chr17	ENSG00000141569	CORE	74485389	74485219
chr17	ENSG00000141569	END	74485389	74485215
chr17	ENSG00000170222	CORE	10810321	10810433
chr17	ENSG00000170222	END	10810321	10810437
chr18	ENSG00000154065	CORE	19461902	19461808
chr18	ENSG00000154065	END	19461902	19461804
chr19	ENSG00000142539	CORE	55618674	55618820
chr19	ENSG00000142539	END	55618674	55618824
chr20	ENSG00000124137	CORE	45274586	45274514
chr20	ENSG00000124137	END	45274586	45274510
chr3	ENSG00000178038	CORE	46683680	46683586
chr3	ENSG00000178038	END	46683680	46683582
chr3	ENSG00000178038	CORE	46685408	46685216
chr3	ENSG00000178038	END	46685408	46685212
chr3	ENSG00000182923	CORE	135535047	135535111
chr3	ENSG00000182923	END	135535047	135535115
chr5	ENSG00000049656	END	1384736	1384652
chr5	ENSG00000049656	CORE	1384736	1384656
chr5	ENSG00000134987	CORE	110516612	110516728
chr5	ENSG00000134987	END	110516612	110516732
chr5	ENSG00000145723	CORE	102518829	102518640
chr5	ENSG00000145723	END	102518829	102518636
chr6	ENSG00000124593	CORE	41803825	41803925
chr6	ENSG00000124593	END	41803825	41803929
chr6	ENSG00000135315	END	84880662	84880525
chr6	ENSG00000135315	CORE	84880662	84880529
chr6	ENSG00000135317	CORE	86252540	86252430
chr6	ENSG00000135317	END	86252540	86252426
chr8	ENSG00000120899	CORE	27316549	27316629
chr8	ENSG00000120899	END	27316549	27316633
chr8	ENSG00000156170	CORE	96000806	96000905
chr8	ENSG00000156170	END	96000806	96000909
chr8	ENSG00000170631	CORE	146010462	146010414
chr8	ENSG00000170631	END	146010462	146010410
chr8	ENSG00000183053	CORE	39340846	39340736
chr8	ENSG00000183053	END	39340846	39340732
chr9	ENSG00000148358	CORE	128215623	128215698
chr9	ENSG00000148358	END	128215623	128215702
chrX	ENSG00000122145	CORE	78034433	78034609
chrX	ENSG00000122145	END	78034433	78034613
chrX	ENSG00000130119	CORE	53533359	53533462
chrX	ENSG00000130119	END	53533359	53533466

## Sheet: A5E, major distal tandems
Human A5E"Delta"4 exons ,which are predominantly spliced at the distal (upstream) donor
Chr	Ensembl ID	Form	Start	End
chr1	ENSG00000051415	CORE	103474995	103475120
chr1	ENSG00000051415	END	103474995	103475124
chr1	ENSG00000092621	CORE	119624299	119624447
chr1	ENSG00000092621	END	119624299	119624451
chr1	ENSG00000117360	CORE	147514791	147514921
chr1	ENSG00000117360	END	147514791	147514925
chr1	ENSG00000120370	CORE	167695728	167696085
chr1	ENSG00000120370	END	167695728	167696089
chr1	ENSG00000125459	CORE	152798765	152798899
chr1	ENSG00000125459	END	152798765	152798903
chr1	ENSG00000133048	END	200438670	200438543
chr1	ENSG00000133048	CORE	200438670	200438547
chr1	ENSG00000143033	CORE	93047903	93047984
chr1	ENSG00000143033	END	93047903	93047988
chr1	ENSG00000153187	CORE	241965070	241964999
chr1	ENSG00000153187	END	241965070	241964995
chr1	ENSG00000160752	CORE	152505439	152505511
chr1	ENSG00000160752	END	152505439	152505515
chr1	ENSG00000163399	CORE	116290133	116290263
chr1	ENSG00000163399	END	116290133	116290267
chr1	ENSG00000168710	CORE	109860897	109860975
chr1	ENSG00000168710	END	109860897	109860979
chr1	ENSG00000180198	CORE	28522854	28522925
chr1	ENSG00000180198	END	28522854	28522929
chr1	ENSG00000186377	CORE	46871395	46871522
chr1	ENSG00000186377	END	46871395	46871526
chr10	ENSG00000107521	CORE	99844502	99844389
chr10	ENSG00000107521	END	99844502	99844385
chr10	ENSG00000148459	CORE	27016949	27017058
chr10	ENSG00000148459	END	27016949	27017062
chr10	ENSG00000148571	CORE	74851166	74851365
chr10	ENSG00000148571	END	74851166	74851369
chr10	ENSG00000165752	CORE	133470676	133470545
chr10	ENSG00000165752	END	133470676	133470541
chr10	ENSG00000175605	CORE	43425656	43425518
chr10	ENSG00000175605	END	43425656	43425514
chr11	ENSG00000026508	CORE	35172688	35172756
chr11	ENSG00000026508	END	35172688	35172760
chr11	ENSG00000109917	CORE	116191397	116191287
chr11	ENSG00000109917	END	116191397	116191283
chr11	ENSG00000109917	CORE	116194004	116193882
chr11	ENSG00000109917	END	116194004	116193878
chr11	ENSG00000110536	CORE	47565130	47565195
chr11	ENSG00000110536	END	47565130	47565199
chr11	ENSG00000132740	CORE	68448897	68449066
chr11	ENSG00000132740	END	68448897	68449070
chr11	ENSG00000134333	CORE	18391305	18391428
chr11	ENSG00000134333	END	18391305	18391432
chr11	ENSG00000156738	CORE	60007121	60007177
chr11	ENSG00000156738	END	60007121	60007181
chr11	ENSG00000175390	CORE	7981110	7981223
chr11	ENSG00000175390	END	7981110	7981227
chr12	ENSG00000073060	CORE	123652050	123651847
chr12	ENSG00000073060	END	123652050	123651843
chr12	ENSG00000076108	CORE	55293284	55293066
chr12	ENSG00000076108	END	55293284	55293062
chr12	ENSG00000110888	END	30785307	30785217
chr12	ENSG00000110888	CORE	30785307	30785221
chr12	ENSG00000135404	CORE	54406846	54406751
chr12	ENSG00000135404	END	54406846	54406747
chr12	ENSG00000135486	CORE	52962851	52962925
chr12	ENSG00000135486	END	52962851	52962929
chr12	ENSG00000139644	CORE	48441754	48441829
chr12	ENSG00000139644	END	48441754	48441833
chr12	ENSG00000170581	CORE	55030483	55030463
chr12	ENSG00000170581	END	55030483	55030459
chr12	ENSG00000186298	END	109580517	109580283
chr12	ENSG00000186298	CORE	109580517	109580287
chr13	ENSG00000126226	CORE	111781404	111781281
chr13	ENSG00000126226	END	111781404	111781277
chr13	ENSG00000165475	END	18785526	18785417
chr13	ENSG00000165475	CORE	18785526	18785421
chr14	ENSG00000089737	CORE	92517000	92516485
chr14	ENSG00000089737	END	92517000	92516481
chr14	ENSG00000090061	CORE	97949892	97949973
chr14	ENSG00000090061	END	97949892	97949977
chr14	ENSG00000100568	END	66113347	66113170
chr14	ENSG00000100568	CORE	66113347	66113174
chr15	ENSG00000128923	CORE	56829972	56830074
chr15	ENSG00000128923	END	56829972	56830078
chr15	ENSG00000170776	CORE	84000065	84000246
chr15	ENSG00000170776	END	84000065	84000250
chr16	ENSG00000102878	CORE	66977260	66977362
chr16	ENSG00000102878	END	66977260	66977366
chr16	ENSG00000102931	CORE	57059720	57059816
chr16	ENSG00000102931	END	57059720	57059820
chr16	ENSG00000103047	CORE	68850399	68850512
chr16	ENSG00000103047	END	68850399	68850516
chr16	ENSG00000140798	END	47953224	47953073
chr16	ENSG00000140798	CORE	47953224	47953077
chr16	ENSG00000140917	CORE	81732774	81732954
chr16	ENSG00000140917	END	81732774	81732958
chr16	ENSG00000157349	CORE	70135668	70135782
chr16	ENSG00000157349	END	70135668	70135786
chr16	ENSG00000166851	CORE	23657958	23658126
chr16	ENSG00000166851	END	23657958	23658130
chr16	ENSG00000174177	CORE	88525414	88525480
chr16	ENSG00000174177	END	88525414	88525484
chr17	ENSG00000004897	CORE	45710307	45710210
chr17	ENSG00000004897	END	45710307	45710206
chr17	ENSG00000010244	CORE	30840341	30840583
chr17	ENSG00000010244	END	30840341	30840587
chr17	ENSG00000037042	END	41188560	41188690
chr17	ENSG00000037042	CORE	41188560	41188686
chr17	ENSG00000108424	CORE	46232024	46232138
chr17	ENSG00000108424	END	46232024	46232142
chr17	ENSG00000108773	CORE	40642344	40642218
chr17	ENSG00000108773	END	40642344	40642214
chr17	ENSG00000108821	CORE	48738506	48738316
chr17	ENSG00000108821	END	48738506	48738312
chr17	ENSG00000161574	CORE	34457038	34456924
chr17	ENSG00000161574	END	34457038	34456920
chr17	ENSG00000161960	CORE	7684594	7684666
chr17	ENSG00000161960	END	7684594	7684670
chr17	ENSG00000170037	CORE	8038022	8038106
chr17	ENSG00000170037	END	8038022	8038110
chr17	ENSG00000176108	CORE	79669591	79669677
chr17	ENSG00000176108	END	79669591	79669681
chr19	ENSG00000064490	CORE	19169330	19169430
chr19	ENSG00000064490	END	19169330	19169434
chr19	ENSG00000104960	CORE	55049721	55049803
chr19	ENSG00000104960	END	55049721	55049807
chr19	ENSG00000105048	CORE	60340392	60340283
chr19	ENSG00000105048	END	60340392	60340279
chr19	ENSG00000105323	CORE	46469827	46469980
chr19	ENSG00000105323	END	46469827	46469984
chr19	ENSG00000105373	END	52945247	52945359
chr19	ENSG00000105373	CORE	52945247	52945355
chr19	ENSG00000105404	CORE	47153111	47153010
chr19	ENSG00000105404	END	47153111	47153006
chr19	ENSG00000130203	CORE	50096125	50096201
chr19	ENSG00000130203	END	50096125	50096205
chr19	ENSG00000130204	CORE	50096125	50096201
chr19	ENSG00000130204	END	50096125	50096205
chr19	ENSG00000130726	CORE	63751919	63751955
chr19	ENSG00000130726	END	63751919	63751959
chr19	ENSG00000142541	CORE	54685301	54685366
chr19	ENSG00000142541	END	54685301	54685370
chr19	ENSG00000160113	CORE	17212574	17212480
chr19	ENSG00000160113	END	17212574	17212476
chr19	ENSG00000160469	CORE	60490394	60490479
chr19	ENSG00000160469	END	60490394	60490483
chr19	ENSG00000187244	CORE	50015802	50015919
chr19	ENSG00000187244	END	50015802	50015923
chr2	ENSG00000079785	CORE	15775087	15775147
chr2	ENSG00000079785	END	15775087	15775151
chr2	ENSG00000115425	CORE	217118810	217118714
chr2	ENSG00000115425	END	217118810	217118710
chr2	ENSG00000115649	CORE	220241468	220241407
chr2	ENSG00000115649	END	220241468	220241403
chr2	ENSG00000132300	CORE	86332311	86332400
chr2	ENSG00000132300	END	86332311	86332404
chr2	ENSG00000158417	CORE	99636611	99636772
chr2	ENSG00000158417	END	99636611	99636776
chr2	ENSG00000168288	CORE	150630230	150630144
chr2	ENSG00000168288	END	150630230	150630140
chr2	ENSG00000170485	CORE	101228642	101228734
chr2	ENSG00000170485	END	101228642	101228738
chr20	ENSG00000101049	CORE	42890293	42890448
chr20	ENSG00000101049	END	42890293	42890452
chr20	ENSG00000125863	CORE	10384451	10384276
chr20	ENSG00000125863	END	10384451	10384272
chr20	ENSG00000130702	CORE	61595082	61594983
chr20	ENSG00000130702	END	61595082	61594979
chr20	ENSG00000131051	CORE	35035486	35035292
chr20	ENSG00000131051	END	35035486	35035288
chr3	ENSG00000010256	END	48599146	48598999
chr3	ENSG00000010256	CORE	48599146	48599003
chr3	ENSG00000010256	CORE	48601671	48601592
chr3	ENSG00000010256	END	48601671	48601588
chr3	ENSG00000144824	CORE	112980283	112980393
chr3	ENSG00000144824	END	112980283	112980397
chr3	ENSG00000163608	CORE	114053780	114053701
chr3	ENSG00000163608	END	114053780	114053697
chr3	ENSG00000163931	CORE	53221985	53221821
chr3	ENSG00000163931	END	53221985	53221817
chr3	ENSG00000168291	CORE	58372874	58372783
chr3	ENSG00000168291	END	58372874	58372779
chr4	ENSG00000078177	CORE	40021927	40022012
chr4	ENSG00000078177	END	40021927	40022016
chr4	ENSG00000172955	END	100590053	100589962
chr4	ENSG00000172955	CORE	100590053	100589966
chr5	ENSG00000152684	END	52232047	52232187
chr5	ENSG00000152684	CORE	52232047	52232183
chr5	ENSG00000173210	CORE	148659432	148659492
chr5	ENSG00000173210	END	148659432	148659496
chr6	ENSG00000112237	CORE	100052022	100051971
chr6	ENSG00000112237	END	100052022	100051967
chr6	ENSG00000135596	CORE	109811571	109811498
chr6	ENSG00000135596	END	109811571	109811494
chr6	ENSG00000137309	CORE	34258100	34258150
chr6	ENSG00000137309	END	34258100	34258154
chr6	ENSG00000137312	END	30804658	30804609
chr6	ENSG00000137312	CORE	30804658	30804613
chr7	ENSG00000006715	CORE	38522501	38522365
chr7	ENSG00000006715	END	38522501	38522361
chr7	ENSG00000105819	CORE	102513034	102513109
chr7	ENSG00000105819	END	102513034	102513113
chr7	ENSG00000105855	CORE	20162990	20163232
chr7	ENSG00000105855	END	20162990	20163236
chr7	ENSG00000106133	CORE	71831464	71831324
chr7	ENSG00000106133	END	71831464	71831320
chr7	ENSG00000106541	CORE	16578980	16578897
chr7	ENSG00000106541	END	16578980	16578893
chr7	ENSG00000122674	END	5689063	5689242
chr7	ENSG00000122674	CORE	5689063	5689238
chr7	ENSG00000127995	END	93790874	93790979
chr7	ENSG00000127995	CORE	93790874	93790975
chr7	ENSG00000146574	CORE	6603909	6603734
chr7	ENSG00000146574	END	6603909	6603730
chr7	ENSG00000146826	CORE	99365569	99365406
chr7	ENSG00000146826	END	99365569	99365402
chr7	ENSG00000157224	CORE	89646862	89646951
chr7	ENSG00000157224	END	89646862	89646955
chr7	ENSG00000164692	CORE	93650663	93650761
chr7	ENSG00000164692	END	93650663	93650765
chr7	ENSG00000164692	CORE	93651761	93651868
chr7	ENSG00000164692	END	93651761	93651872
chr7	ENSG00000170667	END	101694198	101694025
chr7	ENSG00000170667	CORE	101694198	101694029
chr8	ENSG00000070756	CORE	101674484	101674400
chr8	ENSG00000070756	END	101674484	101674396
chr8	ENSG00000120526	END	110239942	110239813
chr8	ENSG00000120526	CORE	110239942	110239817
chr8	ENSG00000164687	CORE	82246070	82246171
chr8	ENSG00000164687	END	82246070	82246175
chr9	ENSG00000070214	CORE	103527541	103527621
chr9	ENSG00000070214	END	103527541	103527625
chr9	ENSG00000136811	CORE	126611237	126611366
chr9	ENSG00000136811	END	126611237	126611370
chr9	ENSG00000147853	CORE	4708537	4708419
chr9	ENSG00000147853	END	4708537	4708415
chr9	ENSG00000179766	CORE	35398924	35399000
chr9	ENSG00000179766	END	35398924	35399004
chrX	ENSG00000169093	CORE	1196725	1196617
chrX	ENSG00000169093	END	1196725	1196613

## Sheet: mm03, A5E, tandem exons
Mouse A5E"Delta"D4 exons, based on prediction with SIM4 on the genome version mm03 (February 2003), cDNA/EST coverage re-examined with EXALIN
Gene Name	Chr	Ensembl ID	Refseq ID	Strand	Form	Start	End	EST Accessions	cDNA Accessions	ENAon Sequence
-	chr1	ENSMUSG00000006299	NA	-	CORE	74995823	74995724	AI151977	NA	GTGGTGGGTGTGTTCAGACCTGAGACAGTCGCCTCCCAGCCCAGCCTGGGAGAGGGGGAGGAGAGTGAGTCTAACTCCGTGGAGTCCTTGGGCTTCTGCA
Aamp	chr1	ENSMUSG00000006299	NM_146110	-	END	74995823	74995720	BI413547,BE135007,AI181810,AA034870,AA000805,AA050325,BG077226,AA049574,AA117008,BF163037,W91256,W91254,AA790470,BI903812,BI903617,BI525329,AA509452	BC031795	GTGT
Timm17a	chr1	ENSMUSG00000009409	NM_011590	-	CORE	135641312	135641213	BI456929,BY226160,BY226227,AA198474,BG798284,BY045358,BY038125,BI852497,BI661268,AA250203,BY156437,BY154754,BY040904,W11644,CA323495,CK332015,BY118414,BY251099,CK030792,CA322571,BY040905,BI991309,BY030957,CK619011,BY239035,BI649345,BI792482,BY100059,BY243435	AF106620,BC010830	CCCCTGGCGAATTGTAGATGACTGTGGCGGTGCGTTTACCATGGGCACCATAGGTGGTGGCATCTTCCAGGCCTTCAAAGGTTTTCGAAATTCTCCAGTG
-	chr1	ENSMUSG00000009409	NA	-	END	135641312	135641209	CB843067,AA106396	NA	GTGA
Col3a1	chr1	ENSMUSG00000026043	NM_009930	+	CORE	45799643	45799885	AI180750,BG872557,BG968614,BB373861,BI407935,BQ569532,CB524174,CF618384,AA444719,BB794585,BQ633015,BE370891,CB248326,BM118484,BI651298,BF150843,AA003626,BI454622,AW545971,AA689824,BI112046,AA255116,BM120652,BB223824,BI251434,CB055719,AW986728,AA288460,BE913493,BE308718,BI108741,W61410,BF117914,BI407414,CF579942,BI113271,BI082072,BG085576,BE137453,BI695177,W40846,AA003253,BF580667,AA272313,BG96793…	BC013626,BC043089,BC028248,BC058724,BC052398	TTCAGCTATGGCCCTCCTGATCTTCCTGAAGATGTCGTTGATGTGCAGCTGGCATTCCTCAGACTTCTTTCCAGCCGGGCCTCCCAGAACATTACATACCACTGCAAAAACAGTATTGCCTATATGGATCAGGCCAGTGGCAATGTAAAGAAGTCTCTGAAGCTGATGGGATCAAATGAAGGCGAATTCAAGGCTGAAGGAAACAGCAAATTCACTTACACAGTTCTAGAGGATGGCTGTACT
-	chr1	ENSMUSG00000026043	NA	+	END	45799643	45799889	BI905200	NA	GTAA
Serpine2	chr1	ENSMUSG00000026249	NM_009255	-	CORE	80580611	80580331	CF173661,CK335641,CA750075,BY754091,BI649986,BU514054,CA889458,BQ876170,CF174334,BY239665,BE303316,CA752107,BB656529,BB840128,BB647859,BI688601,BQ564882,CF174530,AW322881,CA887652,BY249142,BY276781,BF320084,BE227281,W83668,AU080442,BY251359,BY712887,BY250115,BE572653,BG922022,BF225021,CB948391,W80233,BM944308,BI440933,BE572100,BE570195,CD551324,BG519174,CB587964,CA537020,CA555712,BY255309,BY25720…	X70296,BC010675	GCTGTCCTTGTTGGAAGGAACCATGAATTGGCATTTTCCTTTCTTCATCTTGACCACAGTGACTTTATACTCTGTGCACTCCCAGTTCAACTCTCTGTCACTGGAGGAACTAGGCTCCAACACAGGGATCCAGGTCTTCAATCAGATCATCAAGTCACGGCCTCATGAGAACGTTGTTGTCTCCCCACATGGGATCGCGTCCATCTTGGGCATGCTGCAGCTCGGGGCTGACGGCAAGACAAAGAAGCAGCTCTCCACGGTGATGCGATATAATGTAAACG
-	chr1	ENSMUSG00000026249	NA	-	END	80580611	80580327	BY283818,BY029108,BY276560	NA	GTGT
Atp6v1h	chr1	ENSMUSG00000033793	NM_133826	+	CORE	5094230	5094376	CA878234,BY334880,BY032033,BY010036,CF158128,BY012699,BB845134,BB855072,CF749032,BY161294,BY160220,BY237991,CA553139,BY722561,BY325709,BY286354,BU919077,BI736180,BY246518,AW012313,BY168568,BY267800,BY730260,BB626118,BY131073,BY157783,BY056966,BE373213,BY313076,BY275317,BB624310,BY493544,BY243800,BY248393,BY168831,BY268863,BY744832,BY258080,AI785694,BY170934,AA881066,CB231914,BY082048,BY170902,BY3…	NA	GTCTGTGGGAAACATTCAAAGTCATAAAGTTTAGATGACCAAGATGGACATTCGAGGTGCTGTGGATGCTGCTGTCCCAACTAACATCATTGCGGCCAAGGCTGCTGAAGTTCGTGCCAACAAAGTGAACTGGCAGTCTTATCTTCA
-	chr1	ENSMUSG00000033793	NA	+	END	5094230	5094380	BY007856	NA	GTGC
-	chr10	ENSMUSG00000020115	NA	-	CORE	121174509	121174384	BY738432	NA	ACAACAACAAGACATAAAGTGCTTATTATGGAGTTTTGTCCCTGTGGGAGTTTATACACTGTTCTAGAGGAGCCGTCCAATGCGTATGGACTTCCAGAATCAGAATTTCTCATTGTCTTACGAGAT
Tbk1	chr10	ENSMUSG00000020115	NM_019786	-	END	121174509	121174380	BI688015,BY257735,BG973907,BE309466,AW322844,BI688398,BG806682,AW320459,BB839360,AW320164	AF145705,AF191839	GTGG
-	chr10	ENSMUSG00000020235	NA	-	CORE	81203551	81203453	BG145638	NA	GGGAACTTGGTCGCAGTAGGTACACACAAGGGCTTCGTGCAGATCTGGGACGCTGCTGCTGGGAAGAAGCTGTCCATGCTGGAGGGCCACACAGCACGA
-	chr10	ENSMUSG00000020235	NA	-	END	81203551	81203449	BQ572272,AW476563,BY039806,CA539852,BE283458,BU057679,AI153163,BY047530,CD804700,BQ891400,BE554265	AF083809,BC006616	GTGG
-	chr10	ENSMUSG00000035852	NA	+	CORE	79644741	79644870	BE283124	NA	GCATCACTGGCAGCTATTCAGTGTCAGAATCACCACTCTTCACCCCCGTCCACCTGAATTCGGGGCTGGTGTGGAAGGTGGAGGCCCCTGAGGACAGTGCTCCCCCAGGGCAGAAGACTAGGAAGGAGAT
9130017N09Rik	chr10	ENSMUSG00000035852	NM_030218	+	END	79644741	79644874	BU523385,BY759098,BI662416,BQ946618,BF584860,BQ933389,AI790468,BI410975	BC013508	GTGG
-	chr11	ENSMUSG00000017288	NA	-	CORE	76949156	76949094	BG297303	NA	GAGACTGGATGACAATATCCGGACTGTCGTAAGAGGTCAGACAAATGTGGGGCAGGATGGAAG
3100002B05Rik	chr11	ENSMUSG00000017288	NM_026664	-	END	76949156	76949090	BY258305,AI930166,BB652216,BY753818,BI410182,CF725408,CF730509,CA527535,BE916957,BB855123,BY273691,BG802554,BY736763,BI658045,BY734735,BY274105,BB582433,BY290338,BU554267,BY274786,BB845367,CF902192,BY273648,BY252904,BQ895379,BI653674,CD549966,CB272694,BY295782,BY265848,BI985186,BY268551,BY282621,CF901375	BC034371	GCAA
-	chr11	ENSMUSG00000020516	NA	-	CORE	87290156	87290066	W70825,AW989338,CF725083,BE651856,CB182179,AI527688,AI385900	BC038491	GGCCCCTGAAATCTTAATGAGAAGCGGCCACAACCGTGCTGTGGATTGGTGGAGTTTGGGAGCATTAATGTATGACATGCTGACTGGAGCA
-	chr11	ENSMUSG00000020516	NA	-	END	87290156	87290062	AA929874	NA	GTAG
Psmd12	chr11	ENSMUSG00000020720	NM_025894	+	CORE	108339338	108339415	AW541662,BY566215,BM194795,BM233106,BY558114,BM570086,BY410541,BY560027,BB796516,AW910123,BB758311,AI505095,BY561321,BB743027,BY577344,BQ552401,BY573560,AU045242,BY654611,C87099,BY566450,C76059,AA647981,C88630,AI663770,BY391794,AU043387,BY687973,BY570367,BY577633,BY557651,BY450310,BY647893,BY477163,BY656158,BY645152,CA533496,BM204758,BB686136,BB785659,BY503306,BY667723,BY563962,BB743042,BB751599,…	BC004694	AACATCAGAATTATGGCCAAGTACTACACTCGGATAACAATGAAAAGGATGGCACAACTTCTGGATCTCTCTGTGGAT
-	chr11	ENSMUSG00000020720	NA	+	END	108339338	108339419	BY656034	NA	GTAA
Galk1	chr11	ENSMUSG00000020766	NM_016905	-	CORE	116881847	116881685	BM210893,BB836973,BB810380,CF622122,BF458477,BM212036,BY759857,AW701336,BY392314,BM942592,BY446754,BY462096,BY420911,AA620113,BI650985,BB830518,BQ031127,CB950718,BB754725,AW545591,BB757236,BY387896,BY379023,AA408872,CB566423,W66781,BY763215,BB814339,BY758637,BB727969,BM209803,AW322507,BM204335	AB027012,BC050151,BC016602	GGATGACTATGAGGTCAGCTGCCCTGAGCTGGATCAATTGGTTGAGGCCGCGCTCTCTGTGCCTGGGGTTTATGGCAGTCGCATGACAGGTGGTGGCTTTGGTGGCTGCACCGTCACATTGCTGGAGGCCTCTGTTGCCCCTCTTGTCATAGATCATATACAG
-	chr11	ENSMUSG00000020766	NA	-	END	116881847	116881681	AW545565	NA	GTGG
-	chr11	ENSMUSG00000020926	NA	+	CORE	103615692	103615755	CB525818	NA	GCTGCCTGTTTGCTGTCCCTGCCCAGTCTGCTCTCCCCAACTGGCCCAAGCTAAGAAGGAAAAG
Adam11	chr11	ENSMUSG00000020926	NM_009613	+	END	103615692	103615759	NA	BC054536,AB009676	GCAG
Snrp116	chr11	ENSMUSG00000020929	NM_011431	-	CORE	103698934	103698871	BQ442371,CA545209,CD561774,CA544842,BI684014,CF750203,CD806828,BQ964600,BQ179842,CA883286,CA317599,AW910345,CA318340,CK389885,CA978784,CD560023	BC054778,BC052674	GTGACATTAATTACCAGGAATTTGCTAAAAGACTCTGGGGTGACATCTACTTCAATCCTAAGAC
-	chr11	ENSMUSG00000020929	NA	-	END	103698934	103698867	BE911170	NA	GTAA
1110032N12Rik	chr11	ENSMUSG00000025155	NM_026824	-	CORE	121672199	121672103	AA657112,BG965070,BY762176,BQ748928,BB747477,BF539928,AI593885	BC019480	GCTACAGGTACATCAGCAACTTCGAGAAGAGCTGGCCAAAGTGAAGACCCTGGAGGGCGTGGCTGCTGTGAGCCAGGCGCTAAAGCTTCGGTGTCAG
-	chr11	ENSMUSG00000025155	NA	-	END	121672199	121672099	BE200395	NA	GCAG
-	chr11	ENSMUSG00000025372	NA	+	CORE	120837168	120837239	BY256015,BY264393,BY262243	NA	ACCATCATGGAGCAGTTCAACCCCAGCCTCCGCAACTTCATCGCCATGGGCAAGAACTATGAGAAAGCACTG
Baiap2	chr11	ENSMUSG00000025372	NM_130862	+	END	120837168	120837243	BY289612,BY335877,BY239941,BY086311,BY259010,BY242710,BY346930,BY291208,BY251306,BY293496,BY080924,BY261454,BY290815,BY226293,BY285121,BB861288,BY282665,BY295659,BY737070,BY259182,BY274798,BY729790,BY278723,BY292011,BY243030,BY239563,BY293441,BY296254,BY260470,BY289368,BY254800,T12277,BY243947,BY266613,BY258841,BY282719,BY291512,BB860665,BY261975,BY350167,BB858886,BY251397,BY259215,BY250946,BY244…	BC016411,AF390178,AF390179,BC006620	GCAG
Zfp62	chr11	ENSMUSG00000046311	NM_009562	+	CORE	49809503	49809555	BY470377,BY122708,CK335677,CK640198,BY741074,CK639846,BB611766,AI663473,BY769655,BY736426,BG519306,BY781966,CA889121,BY300523,BB649737,BY767159,BY775280	BC022935	GTGAAGAAACTGCTGTACAAAGAAGTTAAATAGCTATCCCAAAGGTCATATAA
-	chr11	ENSMUSG00000046311	NA	+	END	49809503	49809559	CF169552	NA	GTAG
D12Ertd771e	chr12	ENSMUSG00000016599	NM_028262	-	CORE	102173947	102173889	BG863839,BI649432,BI686346,BI103829,CF950897,CF731140,BU504801,CF725702,BY711188,BY278275,CD808149,BI693366,BG294845	BC019973,BC016123	ACCCATCCTCATGCCAACAAACTGCCCTTGAAGGAGTCTTTCACTTACGAGGACTACAG
-	chr12	ENSMUSG00000016599	NA	-	END	102173947	102173885	BU513584	NA	GTTT
Nkd2	chr13	ENSMUSG00000021567	NM_028186	-	CORE	70081228	70081125	BB852519,BY248992,BY018508,BY070763,BY738853,BY027612,BI684602,BY060514,BB857507,BG922910,BY018102,CF171941,BY027068,BY026872,BB666432,BY238316,BF320560,BB858236,BB857107	AF358136,BC019952	GGGACAGCTTCGTGGTGCCTGCGTACGGGAGCGGTCGCAGGGGAGCGGAAGAAACGGACCGGCGCGCGGGCAGCGGTGTGGAACATCGCTCACGGGACAAGCAG
-	chr13	ENSMUSG00000021567	NA	-	END	70081228	70081121	BY230774	NA	GTAG
Il17rb	chr14	ENSMUSG00000015966	NM_019583	-	CORE	24733586	24733459	BB644125,BI103740	AF208108,BC026546	CCAGCATCCGCTTGTTGAAGGCCACCAAGATCTGCGTGAGTGGCAAAAACAACATGAATTCATACAGCTGTGTGAGGTGCAACTACACAGAGGCCTTCCAAAGCCAGACCAGACCTTCCGGCGGCAAA
-	chr14	ENSMUSG00000015966	NA	-	END	24733586	24733455	BB653710	NA	GCAA
-	chr15	ENSMUSG00000000489	NA	-	CORE	80240637	80240545	BQ559597	NA	GGGGATCCCATTCCTGAGGAACTGTATGAAATGCTGAGCGACCACTCCATCCGCTCCTTTGATGATCTTCAGCGCCTGCTGCACAGAGACTCC
Pdgfb	chr15	ENSMUSG00000000489	NM_011057	-	END	80240637	80240541	NA	BC064056,AF162784,BC053430	GTAG
-	chr15	ENSMUSG00000022382	NA	-	CORE	85840466	85840244	CA320815	BC058398	AGCATTGTCATCCGTGGTGGCCCTGGGAGCCAACATCATCTGCAACAAGATTCCTGGCCTGGCCCCACGGCAGCGTGCCATCTGCCAGAGCCGACCCGATGCCATCATTGTGATCGGGGAGGGGGCGCAGATGGGCATCGACGAGTGCCAGCACCAGTTCCGATTCGGCCGCTGGAACTGCTCCGCCCTGGGCGAGAAGACCGTCTTCGGGCAAGAACTCCGA
Wnt7b	chr15	ENSMUSG00000022382	NM_009528	-	END	85840466	85840240	CK020125,CA317384,CK627710,BU702473,CA318240,BU613154,CA317335	BC052018	GTAG
Ly6e	chr15	ENSMUSG00000022587	NM_008529	+	CORE	75165595	75165714	BG244128,AI876009,BI113056,BF163000,BI328429,BI649399,AW701954,AW106444,BI664384,BY738660,BM022418,BF300326,CA578625,BI109987,BI081309,CF908190,BI158625,AW742119,BI217288,BF786102,BI525715,BF451899,BI651516,AI875360,BI651268,AA921086,BI411811,BI077420,CB953956,BF454166,BI557179,BE554215,BQ257837,BI645864,BI649211,BF383673,CB596387,AW414296,BE377291,BI695426,BM053436,BE303563,BG174004,CB318988,BQ4…	BC002116,BC005684,U04268,U09192,BC053523,BC019113,BC003926	TTCATTCCCTGATGTGCTTCTCATGTACCGATCAGAAGAACAATATAAACTGCCTGTGGCCAGTTTCATGCCAGGAGAAAGACCATTACTGTATCACGTTATCTGCCGCTGCGGGCTTTG
-	chr15	ENSMUSG00000022587	NA	+	END	75165595	75165718	BE307050	NA	GTGA
Nrbp2	chr15	ENSMUSG00000034378	NM_144847	-	CORE	76319925	76319862	BG922526,AA727561,BG863631,BI647330,BU614755	BC025042,BC011468,BC012437	CTTACTCTGCTCTTGGTGCTTGAGGACCGGCTACATCGGCAGCTGACCTATGATCTGCTCCCAA
-	chr15	ENSMUSG00000034378	NA	-	END	76319925	76319858	AA138524	NA	GTAG
Parn	chr16	ENSMUSG00000022685	NM_028761	-	CORE	13144295	13144228	CA889327,CA887361,BX519477,BY096492,BY085724,BQ553204,CA546534,BE534417,CA546037,BI664422,BB858430,BY222781,BY087605,AI036704,BY198121,BM934335,BI251568,CA874542,BY228139,CA529805,CA889168,BB652571,CA547782,BU612166,CA531384,CK390307,BB664482,BB610976,CA318104,BU613520,CA546223,BY099191,AW209831,BY333118,BB535210,BU052875,CF156761,CF723989,CF903214,BB642959,AI006635,CD554823	NA	CATTCCATGGACTTTTTGCTGTTTCAGTTTGGCCTTTGTGCTTTTAAGTATGACCACACAGATTCCAA
-	chr16	ENSMUSG00000022685	NA	-	END	13144295	13144224	BU708440	NA	GTAG
-	chr16	ENSMUSG00000038050	NA	+	CORE	10215034	10215188	CF535054	NA	GCTTTGCTGTGGCCCAGTGCATAAACCAGCATAGCTCTCCATCCCTGTCATCACCGTCGCCACCATTTGCCAGTGGGAGCCCTGGTGGCAGTGGAAGCACCAGCCACTGTGACTCAGGAGGCTCTTCCTCTGCACCCTCAGCAACCCAGAGCCCG
4932416N17Rik	chr16	ENSMUSG00000038050	NM_177562	+	END	10215034	10215192	NA	AK122255	GCAG
Hmgn1	chr16	ENSMUSG00000040681	NM_008251	-	CORE	97065092	97065042	BI991266,BF139621,AA623727,BI851569,BI453726,BB857577,CF902236,BF320925,AI430658,BE651614,BI409308,BI407824,CF901962,W91411,BY002007,BY336338,BI558050,CF899907,BF383378,AA762586,BY331168,CF171339,BE979521,CF902225,AL024394,BY781232,BB852101,BY060358,BY037670,BI660771,CA574039,BF536138,BI854431,AA692101,BY770052,BY106231,BY106737,BG297970,BI112532,BG803472,AA881587,AA244924,BI731461,BU923226,BY292…	X53476	AAGCCCGCCCCTGCCAAGGTGGACGCGAAGCCGAAAAAGGCCGCGGGAAAG
-	chr16	ENSMUSG00000040681	NA	-	END	97065092	97065038	CA322287	NA	GTAG
-	chr17	ENSMUSG00000042625	NA	-	CORE	54954954	54954751	CB249227	NA	GATGGGGTTGTGATTCTTCAGAGTTCACAAGACAGGGACACCATGGATACAGGTGTGCCAGATGGGATGGAGGCTGAGGACCTCAGTGTGCCCTGCCTGGGGAAGGCCGACACCGTCAACCAGATTCTTCATGCTTTTGATGACAGTAAAGAGTACGTGGCCGCGCAGCTGGGACAGCTTCCAGCTCAGCTCCTGAAGCATGCT
-	chr17	ENSMUSG00000042625	NA	-	END	54954954	54954747	NA	BC057039	GTAG
-	chr17	ENSMUSG00000043592	NA	+	CORE	46731328	46731425	BY747423	NA	GTTGGGAGAATGTGGATGATAGCAGTAGCCAGCTGGTTCCACATCTCCACATCTGGCATGGAAAGTGCCCCTTCCGTTCTTTCTGCTTCCGGAGAAAG
Unc5cl	chr17	ENSMUSG00000043592	NM_152823	+	END	46731328	46731429	BG242454,BI851480	BC022701	GCAG
-	chr17	ENSMUSG00000045409	NA	-	CORE	34872611	34872490	AI158332	NA	GCCGAAAGGGACAGCGCTGGACAGTACAGACCTGTCTGACATGCCAGCGGAGCCAGAGATTCCTCAACGACCCTAAGCATCTGCTCTGGGGTGACCGGCCTGAAGCCCAGCTGGAAAATCAG
Rpp21	chr17	ENSMUSG00000045409	NM_026308	-	END	34872611	34872486	AV053887,BU962282,BU529456,AA739148,BY703286,BY449419,BB728629,AA959270,AI448645,CK427960,BY077467,AA050051,W65079,AA544397,AV052446,AA002828,CD768559,BE864644,BU562273,AI530641,AA616804,AA200507,AV057002,BY000706,BX522878,AA270265,W77504,BU555589,AI648112,AA033264,BY754854	AY251017,BC028491,AY251016	GCAG
-	chr17	ENSMUSG00000050187	NA	-	CORE	54954954	54954751	CA571597,CA571385,CA573143,BQ884707,CA571743,BG971498,CA533880,CA572920,CB249227,CA570008,CA572377,CA572266	BC050855	GATGGGGTTGTGATTCTTCAGAGTTCACAAGACAGGGACACCATGGATACAGGTGTGCCAGATGGGATGGAGGCTGAGGACCTCAGTGTGCCCTGCCTGGGGAAGGCCGACACCGTCAACCAGATTCTTCATGCTTTTGATGACAGTAAAGAGTACGTGGCCGCGCAGCTGGGACAGCTTCCAGCTCAGCTCCTGAAGCATGCT
-	chr17	ENSMUSG00000050187	NA	-	END	54954954	54954747	CA320140	NA	GTAG
-	chr18	ENSMUSG00000024400	NA	+	CORE	32112989	32113080	BI647118	NA	TGGACCCCGGAAGGAAGACGATTGGTCACTGGAGCTTCTAGTGGGGAGTTCACCTTGTGGAATGGGCTGACTTTCAACTTTGAAACCATATT
Wdr33	chr18	ENSMUSG00000024400	NM_028866	+	END	32112989	32113084	BQ964803,BU701502,CD353790,BI154156,BI081938,BB295310,AA185927,AI627102,AA466755,BI651504	BC019463,AB086191,BC030076,BC011156	GCAG
Pcdhgc4	chr18	ENSMUSG00000024463	NM_033582	+	CORE	38099388	38099446	BU054103,CB248315,BY230626,BY727708,BY213870,BI739770,BI732988,BM948267,BU057207,BY265422,AA673112,CF730458,BU709500,CF745966,CF731047,BY260534,BB848892,BY152590,BY245521,BY482570,BM947246,BB852459,CF749541,BQ714413,CK387213,W91149,BB855309,CK387897,BY231508,BU057724,BU707575,CA891752,BI661341,BU057863,BY246491,BY287183,BY272395	AY013795,BC056998,AY013810,BC040826,AF464161,AF464163,AY013813,AY013811,BC059175,AF464160,BC054528,AF464162,AY013812	CAAGCCCCGCCCAACACTGACTGGCGTTTCTCTCAAGCCCAGAGACCCGGCACGAGCGG
-	chr18	ENSMUSG00000024463	NA	+	END	38099388	38099450	BB853774	NA	GTAG
-	chr18	ENSMUSG00000024542	NA	+	CORE	68272873	68273008	CF726768	BC064462	AAATTCTAGGCTCAGCAGAAGAATTCTTGGCCAGAGTGGATATAGAAGTGGACAGCCCAAACCCTATTCCTGTTCTGAGAAGCGTGGCCCTCCGAGCACGAGCAGGAGTAGCTAGGATCCATGCCCCTCGGGATTT
-	chr18	ENSMUSG00000024542	NA	+	END	68272873	68273012	CK639048	AK122526	GCAG
Atp5a1	chr18	ENSMUSG00000025428	NM_007505	+	CORE	78127939	78128112	BI688578,CF899449,BY723234,CF723760,BY739764,BI654331,CF915060,AW107570,BI109822,BE284994,BY739877,BI107477,BI872259,BI990643,BY754172,CF896392,BE916260,BY740345,BI688812,BQ884998,AI036665,CK627043,CA531145,BI103058,BI147985,BG865642,BE372628,BF789467,BF788853,AW226612,BI739007,BG969056,BU613025,BG918323,BI108197,BQ885658,CF172336,BE282820,BG972497,BI652089,BI664248,BI103044,CA752034,BI658389,BG5…	AK098155,BC055892,BC014854	GGTATGTCCCTGAACTTGGAACCCGACAATGTTGGAGTTGTCGTGTTTGGGAATGACAAGCTAATTAAAGAAGGAGACGTTGTGAAGAGGACAGGCGCCATCGTGGATGTCCCCGTTGGCGAGGAGCTGTTGGGCCGTGTGGTTGACGCCCTCGGTAATGCTATTGATGGAAAG
-	chr18	ENSMUSG00000025428	NA	+	END	78127939	78128116	BY739314	NA	GTGG
AU016693	chr18	ENSMUSG00000048799	NM_178686	-	CORE	54091842	54091615	CD349320,CB518913,CD348190,CB249734,CB527392,CB519224	BC053439	ATCCATCTCTGCTGTGGAGACCAGTCACTTGGCAGTACAGAAATACCTTTAAATGGATTACTGAAGAAGGGCAGTACAGAGATTAACCAGCATCCGGTCACAGTAGAAGGTGCTTTTACCCTTGACCCTCCAAACCGAGCCAAGCAGAAGCTAGCTCCAGTCCCTCTGGACCTGGCCCCAACTGTGGGCGTGTCCGTGGCTCTGCAGAGAGAAGGCATCGATTCCCAG
-	chr18	ENSMUSG00000048799	NA	-	END	54091842	54091611	CB524995	NA	GCAG
Zfp162	chr19	ENSMUSG00000024949	NM_011750	-	CORE	4299041	4298768	BM948186,CF910482,CF912258,BQ964453,BU147715,CB204609,CF912691,BQ256410	X80159,BC055370	TCTCTCATGTCTACAACTCAGAGCCGCCCACCCTGGATGAATTCTGGTCCTTCAGAGAATCGGCCCTACCATGGCATGCATGGAGGTGGTCCTGGTGGTCCTGGAGGTGGCCCCCACAGCTTCCCACACCCATTACCCAGCCTGACAGGTGGGCATGGTGGGCATCCCATGCAGCACAACCCAAATGGACCACCACCACCTTGGATGCAGCCACCACCACCACCGATGAACCAGGGCCCCCACCCACCTGGGCACCATGGCCCTCCTCCAATGG
-	chr19	ENSMUSG00000024949	NA	-	END	4299041	4298764	BG971992	NA	GTAA
Ptgds	chr2	ENSMUSG00000015090	NM_008963	-	CORE	25733000	25732884	CD769045,CK622987,CK623201,CK626978,CK625770,CK623109,CK623592,AI323172,AA108857,CB524006,CK625475,CK625274,CK624195,CK625822,AV005099,BY598251,CK623042,BY594702,CK626584,BU562440,CD769374,CK622680,CB523962,BU848321,CD769199,BY593426,BU560498,CK623233,CB523774,BE863890,W08801,CB523143,BY597449,CB723271,CD768319,CK626955,BE862405,CD769498,BY597028,CK625766,BG694435,CK625580,BQ043975,BX520321,CD769…	BC038083,AB006361,X89222	ACTCGGGCAGCATCCACTCCGTGTCAGTGGTGGAGGCCAACTATGACGAGTACGCTCTGCTATTCAGCAGAGGCACCAAGGGCCCAGGCCAGGACTTCCGCATGGCCACCCTCTACA
-	chr2	ENSMUSG00000015090	NA	-	END	25733000	25732880	CK628215	NA	GTAG
Ga17	chr2	ENSMUSG00000027170	NM_145380	-	CORE	106538022	106537884	BE287187,BQ571029,AA755710,BB863224,BQ257743,BY737886,BG145745,BI111121,CB573345,BF022418,BI788790,BI320017,AI157796,AA254837,CD563042,AI197599,BY053366,CB947727,BY307471,BY033158,BQ257784,BQ257324,BY098885,BY036543,AA499637,BY711759,CD562549,BY054413,BB650957,BG864934,BY059290,CA542920,BY738202,AA637531,AA145210,BY058993,BM945125,AA667563,BY034104,CD564258,BY059897,BY041082,CD564857,BI319994,BB8…	BC005598	ATGTTGAAAGTGTGATGAACAGTGTGGTGTCCCTCCTGTTGATCCTGGAACCAGACAAGCAAGAAGCATTGATTGAAAGTCTGTGTGAAAAGCTGGTCAAGTTTCGGGAAGGCGAACGCCCATCTCTGAGACTACAGTT
-	chr2	ENSMUSG00000027170	NA	-	END	106538022	106537880	BY077689	NA	GTAA
Cdc25b	chr2	ENSMUSG00000027330	NM_023117	+	CORE	132844686	132844722	BM054419,BQ561430,AW215372,BE949903,BE988563,BU702678,AI849132,CK342428,AI604853,BY733928	BC057568	TGAGCAGTTTACCATAAAACGCTTCCGATCCTTACCA
-	chr2	ENSMUSG00000027330	NA	+	END	132844686	132844726	AI322597,AA014517	NA	GTGA
Aurka	chr2	ENSMUSG00000027496	NM_011497	-	CORE	174297392	174297338	BI078192,BB652032,CA569746,CD560646,BB618804,CD554170,BY737192,CF915389,CD562470,AA014547,BB860398,CF916466,CF892549,BI411077,BI697247,CD562045,CF915894,BI527021,CA556334,BQ942736,BB866856,BE554721,CA566567,CF175170,CD550301,BB662061,BY772386,BF321836,BI499443,BU516142,BU513928,CB183494,CD563970,CF159762,CD560171,AI225776,CF916269,BI693742,CA539687,BI683686,BF015933,CD542489,BI410562,CF907213,CF9…	BC005425,AY336976,AF007817,BC014711	GAAATGATTCTGAAAAGGAGCAGGCATCCTTGCAGAAGACCGAAGACACAAAAAA
-	chr2	ENSMUSG00000027496	NA	-	END	174297392	174297334	CK392831	NA	GTAA
-	chr2	ENSMUSG00000032966	NA	+	CORE	153254769	153254927	BE534638,CD553757	NA	ATGAGTGTGGGTCAGAGAGCCAAACTGATAATCTCCTCAGACTATGCCTATGGAGCCACCGGGCACCCAGGCATCATCCCACCACATGCCACTCTTGTTTTTGATGTGGAGCTTCTAAAACTGGAATGACAGAAGTGGCCTCCTCCCTTAGCTCTGCAC
Fkbp1a	chr2	ENSMUSG00000032966	NM_008019	+	END	153254769	153254931	BY624748,AA285790,AA213284,BM069199,CB196068,BY008034,BI967024,BY298351,BM943487,BI989094,BQ886967,AA638056,BU604170,AA815632,CA980597,AA027383,BU514289,BY283455,BU963148,AA864122,BI320140,BU704425,BF580488,CB840178,W10933,AA869968,CD561617,BI109036,AA920011,AW044968,BY286046,AA512719,CD565548,BI692045,BF318592,BI686570,BU152615,AI845830,AA637588,BY251353,CF615786,BY579955,BI661256,BF018600,BU559…	X60203,BC004671	GTGG
Rpl12	chr2	ENSMUSG00000038900	NM_009076	+	CORE	33234769	33234881	CA752183,BY584485,BM231634,AA536755,BY473202,BU525700,BB749830,BF011457,BY575941,AW547019,AW549931,BG867499,AV110728,AI020754,BB684450,BG916321,AW763246,BQ100500,CF728684,CF899884,BQ748395,BY410679,AW546901,AA895161,AW548415,BG173447,BY678040,BM234407,BY516968,AA518689,BF226969,AA561781,BG916465,BY469090,AW548840,BY687355,BY410285,CB194368,CA326024,AW536895,CF905087,BU898873,BF018770,BB688646,BY4…	BC018321	GAACTATCAAGGAGATCCTGGGTACTGCACAGTCTGTGGGCTGCAATGTGGATGGCCGCCACCCTCATGACATCATAGATGACATCAACAGTGGTGCAGTGGAGTGCCCAGCT
-	chr2	ENSMUSG00000038900	NA	+	END	33234769	33234885	BU551804	NA	GTAA
G431001I09Rik	chr2	ENSMUSG00000039128	NM_133837	-	CORE	5779413	5779338	BQ444603,BI731113,BI452933,BI454984,AV030728,BI739544,BF141396,BB723045,CB320817,CK377327,BI466552,BI466010,BM877386,BI872242,CF545406,BI646929,AV114392,CA465438,BI465956,BQ571089,BI654715,CB058105,BU846831,BG802797,BB865449,CB181933,CF551092,W09922,BI466477,BI102774,CA466119,AA067163,AW740596,BF723189,BI657944,CB203669,BE628847,BY729496,AA467706	BC023821,BC024787,BC022972,BC019753	CTTGTTCTCCGAAAATGGTGTGAATTAATTCCTGGGGCTGAATTCCGATGTTTTGTCAAAGAAAATAAGCTTATTG
-	chr2	ENSMUSG00000039128	NA	-	END	5779413	5779334	BM877783	NA	GTGA
Slc35a3	chr3	ENSMUSG00000027957	NM_144902	-	CORE	117144028	117143824	BB625080,BY746439,BE376651,BB652379,BY736259,BB636424,BI251383,BB659476,BY004819,BY160059,BU056888	BC024110	ACAAATGAAGAGAAAACAATGTCTGCCAACCTAAAATATCTTTCCTTGGGAATTTTGGTGTTTCAGACTACCAGTCTGGTTCTAACGATGCGGTATTCTAGGACTTTAAAAGAGGAGGGGCCTCGTTATCTGTCTTCTACAGCAGTGGTTGTGGCTGAATTTTTGAAGATAATGGCCTGCATCTTTTTAGTCTACAAAGACAGTA
-	chr3	ENSMUSG00000027957	NA	-	END	117144028	117143820	BI101053	NA	GTAG
-	chr3	ENSMUSG00000037325	NA	-	CORE	36476515	36476453	BE953853,BY139703,BY025221,BY027066,BY246234,BY328754,BB846974,BY334702,BE282079,BX514326,BY009433,BY035174,BE955533,BY013504,BB605706,BB614537,BY124548,BB653917	BC031505	GTGGTTGTTGGAGATCAAGATGGGGTAGTGATATGCTTCGGCGTGAAGAAAGGAGAAGCTGTG
Bbs7	chr3	ENSMUSG00000037325	NM_027810	-	END	36476515	36476449	NA	AF521645	GTGA
Sfrs11	chr3	ENSMUSG00000039971	NM_026989	-	CORE	158737331	158737200	CA752081,CF948566,BY728713,AW049145,BE457680,AI843578,BG923521,AV122234,BF465299,AV058288,CD355749,BU518010,BU706246,BI077846,BY312339,AI790858	BC038928,BC002111,BC037053	GCGGTCACGAAGCCGGTCAAGGAGGCGGTCACACTCCAAATCCAGGAGTAGAAGGAGATCCAAAAGTCCAAGACGGAGACGATCTCATTCCCGAGAGAGGGGTAGAAGGTCAAGGAGCACATCCAAAGCCAG
-	chr3	ENSMUSG00000039971	NA	-	END	158737331	158737196	AW741456,BY403762,BY396967	NA	GTAC
-	chr4	ENSMUSG00000028252	NA	+	CORE	21445841	21445888	BG404082	NA	GAATTTGGTGTTGTCTCAAATACAAGATTGATTGCTGCTACTACTTCT
Ccnc	chr4	ENSMUSG00000028252	NM_016746	+	END	21445841	21445892	BY713077,BI452589,AA529350,CB057895,BE334706,CB234402,AA690907,CB234838	BC062376	GTAT
Ambp	chr4	ENSMUSG00000028356	NM_007443	-	CORE	60563090	60562948	BI220316,BI221631,W15959,BF533237,AI099429,BF236571,AA575357,BI220365,BI246621,BY079768,BI246395,AA059696,AA060292,BI331132,BM729869,AI226845,BY076692,BI816735,AI047490,BG142938,AI529220,BQ102105,AA274670,AI786059,AA967193,AI048568,AI528098,AA895902,BI145850,BI331806,W54149,AI119654,AA062198,BI146243,BY105069,BI219643,BI221764,AI530344,BI331101,BI328266,BI219491,AI303307,BI146881,BI327868,AI87595…	BC021660,X68680	ATCTATGGAAAATGGTACAACCTGGCGGTGGGATCCACCTGCCCGTGGCTGAGCCGCATTAAGGACAAGATGAGCGTGAGCACGCTGGTGCTGCAGGAGGGGGCGACAGAAACAGAGATCAGCATGACCAGTACTCGATGGCG
-	chr4	ENSMUSG00000028356	NA	-	END	60563090	60562944	BY104871	NA	GTGA
-	chr4	ENSMUSG00000028388	NA	-	CORE	59489244	59489147	AI042838,AI043240	NA	GCCGAGAACCAGATTTGAGTTTAGACATCAAGGAAAAGTTTGCAAAACTATGCGAGGAGCATGGAATCATTAGAGAAAATATCATTGACCTAACCAAT
Mup3	chr4	ENSMUSG00000028388	NM_010845	-	END	59489244	59489143	BF385825,BI330486,AW110369,AI099185,AI196026,AW112848,AW110376,BF383592,AW112870,CB949422,BF384995,AI195987,AI121232,AW112873,AW112859,BI330944,AI226825,AW110385,BI246572,AW112850,BI147277,AA968325,AW112869,CB947872,AW112857,AI046363,BI328530,AW112932,AW110375,AI195446,BY462694,BI146247,BI247346,BF385256,AW110374,AW112856,AA919951,AW112876,AI529992,BI147087,BI145193,CB950370,AW112844,AW112845,AW1…	X03525,BC019965,BC059102	GTCA
Pqlc2	chr4	ENSMUSG00000028744	NM_145384	-	CORE	137375830	137375583	BY751481,BI554356,CK638104,BY723299,BI144041,AA271433	BC025609	GATAAACCTTTGCCAGCCTCTGACCCCTTGGCTGTGTTCATACACCTGTACCTTCTTTCCCGCTGAGACCCTCCCTCTGCAGCCATGGTCTGGAGGACACTGGGCGCCAGCAACTTTTCCACCTGTCCCAATGGCTCTGTCCAGTGGATCTGGGATGTGTTTGGTGAATGTGCCCAGGATGGCTGGGATGAGGCCAGCGTGGGCCTGGGCTTGGTCTCCATTCTCTGCTTCGCTGCGTCTACCTTCCC
-	chr4	ENSMUSG00000028744	NA	-	END	137375830	137375579	BE647376	NA	GTGA
-	chr4	ENSMUSG00000028964	NA	-	CORE	147543770	147543673	BY224346	NA	ATCAAAGTCACTGTTGCAGGCTTGGCTGGGAAGGACCCCGTGCAGTGTAGCCGTGATGTAATGATTTGTCCAGATACCAGTCTGGAAGATGCAAAAAC
Park7	chr4	ENSMUSG00000028964	NM_020569	-	END	147543770	147543669	CD241410,BY072960,BY168879,BE651785,BI499534,CB601208,BE448606,BU562350,BY254386,BY045729,BI991451,BY769508,CB598056,BY296246,BI152520,AL023046,BI791293,BY101834,CB849445,BY264432,BY265787,BB862847,AA914036,AA657223,BB844791,AI930509,BY285896,BG970064,BY224360,BU604625,W81784,BY737720,AW744350,BY792052,BQ444465,AI785783,BG968963,CB947283,AA255020,BY099226,AA616438,BY096853,BY170901,BY317342,BY168…	AB015652,BC002187	GCAG
-	chr4	ENSMUSG00000029038	NA	+	CORE	152383858	152383972	BI250889	NA	ATCTGAACTCCAGAGAACAGGAGACCTGCCAGCCAGTGCATGTGGTCAATGTGGACATCCAGGACAACCATGAAGAGGCCACTCTGGGAGCATTCCTTATCTGCGAGCTCTGCCA
1500011L16Rik	chr4	ENSMUSG00000029038	NM_026899	+	END	152383858	152383976	BG085117,BG072283,BE457462,BG148649,BE951604,BY470326,CF550940,AU041978,AI646769,BE863323,AA762137,AA403804,BI663846,BI147527,AW988505,W71899,BI146600,CD742477,CF751151,BE334926,BE686723,AA274834,BG242526,AA511055,CD766142,BM508535,AA217241,BY711015,BB754251,BI904658,BG090182,BM508464,CD776536,BB755739,AA060087,CD773980,CB246748,BB761068,BU841098,BB759428,BY487296	NA	GTGT
5830415L20Rik	chr5	ENSMUSG00000014523	NM_026583	-	CORE	10321520	10321473	CB843927,BI987526,BQ886477,CA527134,AA690106,BG803759,BE853996,CD363377	BC027051	GTGCAAGCAAAAAGGAAGAAAAGCGGTGAAGAGCGTGAGAGAACAACA
-	chr5	ENSMUSG00000014523	NA	-	END	10321520	10321469	BG068783	NA	GCAA
-	chr5	ENSMUSG00000029267	NA	+	CORE	105272838	105272919	CA527909,BI662577,BG808655,CF734643,BG808663,CA529802,CA977503,CF735835	BC057163,AB050541	ATAAACATATTGAAACAGAGCTGCTTCATCATATTTGAGGACAGTTCCAAATCCTGGGTTCTCTGGAAGGACATCCAAACAG
-	chr5	ENSMUSG00000029267	NA	+	END	105272838	105272923	BU512443,CK634801,BB619295	NA	GCAG
Vdp	chr5	ENSMUSG00000029407	NM_019490	+	CORE	91501669	91501823	CA538455,CA317957,CF738852,CA537993	AF096868,BC016069	ACCGGCAATTGTTGTGCTGCTCATGTCCATGGTCAACGAGCGGCAGCCGTTTGTGCTGCGATGTGCCGTGCTCTACTGTTTCCAGTGCTTCCTGTATAAAAACGAGAAAGGACAAGGAGAGATCGTGGCCACTCTTCTGCCTTCCACTATTGATG
-	chr5	ENSMUSG00000029407	NA	+	END	91501669	91501827	BI155270	NA	GCAA
2610020C11Rik	chr5	ENSMUSG00000036898	NM_028130	+	CORE	136012631	136012740	BU705575,CF536697,BI986650,CF535163,CA893968,CF750557,BB611576	BC059261	GTGTTCTTGAAGTTTATACTCCAAATGAGAGTTGCCTGGAAAATGCAGAGAGTCGTATGTGGCCAGTGGGAAGCATCAACAGAAATCTTTCAAATAAAGAGATGATTGAA
-	chr5	ENSMUSG00000036898	NA	+	END	136012631	136012744	CA978344	NA	GTAG
Tcfec	chr6	ENSMUSG00000029553	NM_031198	-	CORE	16687831	16687775	BI437650,BY753337,BY753961,AW744173,CD560304	AF077742	AAACTGATGGTAGAGCTTTGGCAAAGGAGAGACAGAAAAAGGACAACCACAACCTCA
-	chr6	ENSMUSG00000029553	NA	-	END	16687831	16687771	BB843583	NA	GTGA
Copg	chr6	ENSMUSG00000030058	NM_017477	+	CORE	88405022	88405097	CA563527,CD555803,CF164320,CA872680,BG086069,AW610991,BY740766,CD543682,CK393149,BI816837,CA565281,AA673459,W85250,CF738983,AI663048	NA	CCTGACAAAAGACATGACTGGGAAAGAGGATAATTACCGCGGTCCTGCTGTCCGTGCCCTCTGCCAGATCACTGAC
-	chr6	ENSMUSG00000030058	NA	+	END	88405022	88405101	BB867274	NA	GTGA
Sec61a1	chr6	ENSMUSG00000030082	NM_016906	-	CORE	89044703	89044627	CK137738,BQ442602,AW743426,BG971217,BI739967,BE372457,BG915407,BQ714335,BQ932471,CB948885,CB594322,BQ442399,AI844883,BI816827,AA209921,BF123088,BQ443040,BF722887,BI218257,CA750220,BI646849,BE914592,BU705805,BI662106,CA530424,BE848121,BG064810,BQ749297,AW761994,BI685574,AI893675,BY728851,CK137977,BQ715960,BU147922,CK626460,BI156425,AA154016,CF749189,BF300982,BQ178720,CB196038,BM209807,BF535257,BI4…	AB032902,BC003707,AF222743,AF145253	GTTGCAAAGCAGCTGAAGGAGCAGCAGATGGTGATGAGGGGCCACAGGGAGACCTCCATGGTGCATGAGCTCAACCG
-	chr6	ENSMUSG00000030082	NA	-	END	89044703	89044623	AI327023	NA	GTAA
-	chr6	ENSMUSG00000030145	NA	-	CORE	119108701	119108579	CA750367	NA	GAGCAAGTGTCGTTCAAGGATGTATGCGTGGATTTCACCAAGGAAGAGTGGTATTTGCTGGACCCTGCCCAGAAGGTGCTTTACAGAGATGTGATCCTGGAGAATTATAGCAACTTCGTCTCC
Zfp248	chr6	ENSMUSG00000030145	NM_028335	-	END	119108701	119108575	BY711981	NA	GTAG
-	chr6	ENSMUSG00000030272	NA	-	CORE	114145589	114145479	BI987159	NA	GAGCCCTGGCTGTGGCTGGGGGGCAGTGGGCCATGCCAGGGGCAGTGGAAGGCCCCAGGTGGAAGCAGGCGGAAGACATTAGGGATATTTATGACTTCAGAGATGTTCTGG
Camk1	chr6	ENSMUSG00000030272	NM_133926	-	END	114145589	114145475	BY253117,AI586357,BY217453,BE655072,BE626333,BY177761,BY278795,BY280707,BY274629,AL364197,BY028106,AW411965,BE286241	NA	GCAC
Zfp637	chr6	ENSMUSG00000042097	NM_177684	+	CORE	118516422	118516561	BI660233,BY147898,CB950590,BY338760,BB641311,AA198713,BF178040,AA462760,BY338823,BY046512,BY337873,BM877920,BX517856,BE335131,BY289546,BY103586,CB953087	BC048843	GTTCTCCAGACCAGCCCATGGAAGAATCATATGAAGAGGCGGTGATCAAAGTCAGCGAGCAGGAGTGGACATGTTTGGGTTCCCAACAGCTACCCTGCTGGACTGTCATGGAAGATACGCCCAGAATGTAGCCTTTTTCA
-	chr6	ENSMUSG00000042097	NA	+	END	118516422	118516565	BY261414,BY335792,BY333537,BY087089	NA	GTGA
Rabac1	chr7	ENSMUSG00000003380	NM_010261	-	CORE	16382577	16382476	W80101,BI157493,BB835250,BI329981,BB644675,BE199178,BF123184,BI453060,BG072002,CF616904,BQ178405,BY643483,AA445153,W36080,BM951463,BU847121,CB274530,BF578461,AI462184,BY743620,BI146393,BI645973,BI656465,AA433776,BF729749,BG084919,CK626211,BU562224,AW322622,AA529053,BB778275,AW412351,AW228877,BE290143,BI407308,CK130082,AI194511,BY709366,BF579657,BY524812,BF459451,BY449445,CK345266,AI527233,CF55120…	AF252856,AF120162,BC008242	GCCGGGAGGTGAGCCCAGCACATCAGTATGCCCTGGCTGGTGGCGTCTCTTTCCCCTTCTTCTGGCTGGCCGGTGCTGGCTCTGCTGTCTTCTGGGTCCTGG
-	chr7	ENSMUSG00000003380	NA	-	END	16382577	16382472	BI248122	NA	GTGA
Sh2bp1	chr7	ENSMUSG00000005609	NM_009431	+	CORE	99270686	99270803	BQ771346,BB208311,CB247906	BC060091,BC053910	AACCATTTGTTGGGAAGAGCCTGCTTCTGTCTGCTCGAGGGCGACAAAATGGACCAAGCTGACGCACAGTTTCACTTTGTACTTAACCAGTCTCCAAACAATATTCCAGCCCTTCTTG
-	chr7	ENSMUSG00000005609	NA	+	END	99270686	99270807	BI159177	NA	GTGA
Eps8l1	chr7	ENSMUSG00000006154	NM_026146	+	CORE	3854994	3855125	BY362094,BU706439,BI456657	AY074931	GTCCTGGATGACAGGCGCAAATGGTGGAAGGTTCGGGACCATCAGGGACAAGAGGGCTATGTACCCTATAATATCCTGACACCCCACCCTGGACCTCAGGTGCACCGCAGCCAAAGCCCCGCAAGACACCTA
-	chr7	ENSMUSG00000006154	NA	+	END	3854994	3855129	BY360164	NA	GTAA
3110023E09Rik	chr7	ENSMUSG00000025512	NM_026522	-	CORE	130519082	130519040	CF170801,BQ126965,BQ443799,CF171366,BF167756,BG869829,BY689907,BB794256,CB181180,AV053955,BQ127109,BQ127414,AW537697,CF168580,AV108331,AV050094,AA560693,BG088012,AW047628,BQ127223	BC006876,BC061063	GAATCGCGGCGGGAGGCATGTTGTCTTCTACCCAACTCTGAAG
-	chr7	ENSMUSG00000025512	NA	-	END	130519082	130519036	AW212793	NA	GTAT
-	chr7	ENSMUSG00000030428	NA	+	CORE	3493980	3494154	BY242944,CF622807	NA	GCCCTGCTGCTGGTGGCAGCCTTGGCTGGGCTTGGTTTAGGCCTGAGCCTCATCTTCATCGCTGTCTACCTCATCCGCTTCTGCTGCTGCAGGCCTCCAGAACCCCATGGGGCCAAGAGTCCCCCACCCGGAGGAGGTTGCGTCACCTGGAGCTGCATTGCTGCCCTTCTCGTGG
-	chr7	ENSMUSG00000030428	NA	+	END	3493980	3494158	CA318155,BB632326,BY286624,BB649809,BB648081,CA749108,BB616250,BY718310,BE862864,CA885801,BM125706,BQ551874,BY250257,BY251148,CA751248,BB641902,CA890813,BY263309,BY727801,CA887019,BM053544,CA886754,BB621865,BY723949	AF190699	GCTG
Klk5	chr7	ENSMUSG00000030721	NM_008456	+	CORE	32845670	32845829	BX523034,BG871036,BG866455,BG871148,BF454227,AI876760,AA062294,BG867237,BY084778,AW319277,BG871545,BF299550,BY087276,AI874440,BF536542,BF536828,BF536636,BF454191,BF299832,BG866392,AI874803,BF659380,BI900993,BF540096,BF299918,BG866266,BG868188,AI647931,AI788397,AI226613,AI931562,BY098235,BF538154,BG868077,AI875328,AW227154,BG871314,BG865071,BF659164,BY702799,BG871300,AW319355,BG871125,AI663513,AW2…	NA	ATGCTGCACCTCCTGTCCAGTCTCGAATTTTTGGAGGATTTAACTGTGAGAAGAACTCCCAACCCTGGCAAGTGGCTGTGTACCGCTTCACCAAATATCAATGCGGGGGAGTCCTGCTGAACGCCAACTGGGTTCTCACTGCTGCCCACTGCCATAATGA
-	chr7	ENSMUSG00000030721	NA	+	END	32845670	32845833	BG870691	NA	GTGA
1810054G18Rik	chr7	ENSMUSG00000036845	NM_029377	-	CORE	22163772	22163632	AA419824,BY453635,BY535503,W87979,AW913420,BG069884,BQ840311	BC013546,AY428767	GGTTCAGAGGTCATCAACAGCAAAAACCGTGATGTGTACAAGCTGCCTCCACCCACAGCTCCTGGACCACTTGGAGATGCCTGTAGATCCAGAATTCCATCCCCACTGCAGCCTGAGACCGAGGGTACCCCCGATGATGAA
-	chr7	ENSMUSG00000036845	NA	-	END	22163772	22163628	AA197826	NA	GTAG
Pold1	chr7	ENSMUSG00000038644	NM_011131	-	CORE	33162227	33162175	BB830872,BB816115,BG094349,BM208165,BY668549,BB821604,BY579361,BY604973,BB671104,BY455049,BY403773,BF226152,BY405293,BY760378,BY438712,AW823135,BB787863,BY577546,BY757595,BB773552,BY687260,AA217952,BB766446,BB733157,BB754539,BY467440,BB825165,BB673394,BB670819,AA637414,BB791254,BY426990,BY378711,BY427816,BB821495,BY468826,BB730363,BB758734,BB836497,BB833507,BB818137,BY435286,BB775243,BB283621,BY4…	Z21848,BC009128,BC052670	GAGCCGTGTGTAAGTTCTGTCAGCCACGGGAGTCGGAGCTCTATCAGAAGGAG
-	chr7	ENSMUSG00000038644	NA	-	END	33162227	33162171	BB789724	NA	GTGA
-	chr7	ENSMUSG00000041420	NA	+	CORE	10841966	10842035	AA086550,AI326622	NA	GATCAATGGGGATGAACCTGAACTTAGAAGGAGAGTGGCATTACCTATAGAGGCTGGGTTCAAAGGGAAG
-	chr7	ENSMUSG00000041420	NA	+	END	10841966	10842039	NA	BC003762	GTGG
Eif4ebp1	chr8	ENSMUSG00000031490	NM_007918	+	CORE	26026621	26026800	BI408352,BY037147,BY308232,BI662038,BG277735,AA763703,BE651550,BI526028,BY738493,BB844718,BG869281,BY160014,W82145,BI413438,BY158432,BM506404,AA177284,AA036074,AI156673,CF751408,BY044753,BB866566,CK129773,BQ943728,BY737786,CF616422,BY041476,CK020497,CK391841,BI158245,W85597,CF616286,W85620,BY712092,CK128128,AL360785,BY012684,CF618328,BE629202,AI119319,BG277270,CK129568,BY758100,BG867440,BY093482,…	BC002045,U28656	GAACCAGGATTATCTATGACCGGAAATTTCTGATGGAGTGTCGGAACTCACCTGTGGCCAAAACACCCCCAAAGGACCTGCCAGCCATTCCTGGGGTCACTAGCCCTACCAGCGATGAGCCTCCCATGCAAGCCAGCCAGAGCCAACTGCCCAGCAGCCCGGAAGATAAGCGGGCAGGCG
-	chr8	ENSMUSG00000031490	NA	+	END	26026621	26026804	BY163423	NA	GTGA
Cdh11	chr8	ENSMUSG00000031673	NM_009866	-	CORE	102136145	102135851	CK638518	BC046314,X77557	CTTCATTCTGACATTGACTCCGGTGATGGGAACATTAAATACATTCTCTCAGGTGAAGGAGCGGGAACCATTTTTGTGATTGATGACAAATCAGGGAACATTCATGCCACCAAGACATTGGACCGAGAGGAGAGAGCCCAGTACACACTGATGGCTCAGGCGGTGGACAGGGACACCAACAGACCACTGGAGCCACCTTCAGAATTCATTGTTAAGGTCCAGGACATTAATGACAACCCTCCAGAGTTTCTGCATGAAATCTATCATGCCAATGTGCCTGAGAGGTCCAATGTGG
-	chr8	ENSMUSG00000031673	NA	-	END	102136145	102135847	CF533426,CB193767,AA839644,CF539035,BU520536,CF735405,CF907481	BC058969	GTAC
AI849156	chr8	ENSMUSG00000037745	NM_183142	+	CORE	20801925	20802155	BY023967,BY026656,BY022920	NA	GTTTTTCTATTCACTCTTCTTTCCTGGACTGATGATATGCGGAGTTTTGTGTGTATATTTGGTCATTGGCCTTTGGGTTATCAGGTGGCATCTACAGAGAAAGAAGAAGTCTGTGTCGACCAGCAAAAATGGAAAAGAACAAACGGTGGTTGCATTTTTCCATCCATACTGTAATGCAGGTGGCGGAGGAGAGAGAGTTCTGTGGTGTGCTTTGAGAGCCCTGCAGAAAAA
-	chr8	ENSMUSG00000037745	NA	+	END	20801925	20802159	BY769492,BY142124,BY135366,BY015782	NA	GTAG
-	chr9	ENSMUSG00000010064	NA	-	CORE	107835364	107835295	AI785603,AI785643	NA	GTTCCTGCTTACAGCGGTCGCCCTGTTGTCTAGCTATTCCATCCACCTGCTCCTCAAGTCTTCGGGGATT
Slc38a3	chr9	ENSMUSG00000010064	NM_023805	-	END	107835364	107835291	BE651982,BI146216,BI219448,BI735932,BU708010,BI554339,BI218107,BI220716,AA277610,CA886239,BI739802,BI329988,CA890722,BI330800,BF141495,BG914557,BY703118,BI330697,CK619184,AI098786,BI220698,BF234661,BF236613	BC054846,BC055339	GTGG
-	chr9	ENSMUSG00000025602	NA	+	CORE	40163457	40163948	NA	AF292649	GTCCCTTAGGAGGAACCCCTTGAGCTACCCGGTCTAAAACACGTTATCGCCAGTGTGAGGGCTAAATGGTGTGATAACACCCAAGAGCCAGGAAATGGCAACAGCCTTGGAGCCAGAGGACCAAGATCTTTGGGAAGAAGAAGGAGTTCTGATGGTGAAACTGGAGGATGATTTCACGTGCGGGCCAGAATCCGCCTTGGAGGGCGATGATCCTGTACTGGAGACCTCTCACCAGAACTTCCGACGCTTTCGATACCAGGAAGCATCAAGCCCTCGAGAAGCTCTCATCAGACTTCGAGAGCTTTGTCATCAGTGGCTGAGGCCAGAGAGGAGAACTAAGGAGCAGATTCTTGAGCTGCTCGTGTTGGAGCAGTTCCTCACTGTCCTGCCTGGAGAACT…
Zfp202	chr9	ENSMUSG00000025602	NM_030713	+	END	40163457	40163952	BY748001	AF292648,BC049772	GTGG
Chek1	chr9	ENSMUSG00000032113	NM_007691	-	CORE	36682871	36682790	BY735799,CD555772,BY035737,BB611299,BY770062,BY032250,BY145828,BY025233,BB624274,BG066368,CF172996,CA556160,BY794160,BB642994,BY068861,CA557493,BY710565,BB611513,BY725865	BC037613	TCGCTGTGCTTGGAGTCATGGCAGTGCCTTTTGTGGAAGACTGGGATTTGGTGCAAACTTTGGGAGAAGGTGCCTATGGAGA
-	chr9	ENSMUSG00000032113	NA	-	END	36682871	36682786	BY003598	NA	GTAA
Morf4l1	chr9	ENSMUSG00000032361	NM_024431	-	CORE	90072272	90072186	BY132884,BY165522,BY152528,BY318473,BY329223,BG066894,BY036349,BY314095,BY092541,BY117297,BY134686,BY321399,BY120989,BY128110,BY322762,BY311615,BY309505,BY300145,BY330411,BY160590,BY012426,BY042365,BY072261,BY073113,BY062251,BB841214,BY300362,BY232265,BY308706,BY040299,BY151603,AA172914,BY335175,BY035107,BY331879,BY050496,BQ569188,BY316458,BY050258,BY316996,BY024529,BY315438,BY311925,BY311306,AA5…	NA	TTGGGATGAATGGGTGCCAGAAAGCAGAGTACTCAAATACGTGGACACCAATTTGCAGAAACAGCGAGAACTTCAAAAGGCCAATCA
-	chr9	ENSMUSG00000032361	NA	-	END	90072272	90072182	BY056641,W59027	NA	GTAA
Slc25a5	chrX	ENSMUSG00000016319	NM_007451	+	CORE	23216256	23216742	CB195333,BG965330,BI653957,CB955409,AA560825,BE306375,BI855362,BI693136,CB594280,CA984195,BF122411,BI655256,BI734041,CA984664,CA977340,CB204801,AA270137,BQ935186,BI649969,BI692832,BI410264,CB952546,BI526807,CB952373,AI048541,BF321794,BI409444,BU560058,CB954435,CB181058,CA321636,BI155429,CB952367,CB238083,BQ930799,BG974056,CB954602,AA123147,BU559931,CB600254,BU846680,BI102449,CB572420,CB952865,BQ0…	X70847,U27316,U10404,BC004570	GTGCAGCATGCCAGCAAGCAAATCACGGCAGATAAGCAATACAAGGGCATCATAGACTGCGTGGTTCGTATCCCCAAGGAACAGGGAGTCCTGTCCTTCTGGCGTGGGAACCTGGCCAATGTCATCAGATACTTCCCCACCCAGGCTCTCAACTTTGCCTTCAAAGATAAATACAAGCAGATCTTTCTGGGTGGTGTGGACAAGAGGACCCAGTTCTGGCGCTACTTTGCAGGGAACCTGGCATCAGGTGGTGCCGCTGGGGCTACATCCTTGTGCTTTGTGTACCCTCTTGATTTTGCCCGTACCCGTCTAGCAGCTGATGTGGGCAAAGCTGGAGCTGAAAGGGAATTCAAAGGCCTTGGTGACTGCCTGGTTAAGATCTACAAATCTGATGGGATT…
-	chrX	ENSMUSG00000016319	NA	+	END	23216256	23216746	CB598778	NA	GTAA
Ard1	chrX	ENSMUSG00000031388	NM_019870	-	CORE	58051313	58051255	CB181701,BI986624,BY255254,AL361496,CF587015,CA539605,BG804867,BQ257130,BF100063,BY141015,BG321780,BB861541,AW519469,BQ932766,BB624024,AI325684,CD297792,BE306628,BG968667,BI693197,BG073313,BY249609,AA238803,BY101808,CB193796,BI409111,W62011,AI892370,AA243933,BI329457,BG086051,BU513702,AI180703,BI412927,CK031445,BI452911,AA185518,CA322520,AI097793,BE553288,BF321602,CB566229,AA068754,BU847423,BY050…	AY183137,BC027219,AY183136	CTTTCTTACATTGCTGAGGATGAGAATGGGAAGATTGTGGGCTACGTCTTGGCTAAAAT
-	chrX	ENSMUSG00000031388	NA	-	END	58051313	58051251	BY110339	NA	GTGA
